# Supplementary material for: Effect of Constant Inflammation on In Vitro Expanded Adipose-derived Mesenchymal Stromal Cells
Source: Stem Cell Rev Rep. 2025 Jun 5;21(6):1695–709. doi: 10.1007/s12015-025-10906-8 (PMC12356719; doi:10.1007/s12015-025-10906-8)
Supplement: Supplementary file 2 — Supplementary file2 (XLSX 76 KB) [file 12015_2025_10906_MOESM2_ESM.xlsx]

## Sheet: Sheet1
gene_name	baseMean	log2FoldChange	lfcSE	stat	pvalue	padj
STUM	18.6207	-4.64952	0.766259	-6.06782	1.29659e-09	5.49105e-08
RSPO3	1221.14	-4.08466	0.603618	-6.76695	1.31522e-11	1.26104e-09
ACTG2	94.9927	-3.95493	0.719467	-5.49703	3.86235e-08	8.30307e-07
KIAA0040	25.9276	-3.62567	0.749226	-4.83923	1.30345e-06	1.49634e-05
ADH1B	4348.3	-3.37524	0.789322	-4.27612	1.90176e-05	0.00013797
AIF1L	243.532	-3.07224	0.530603	-5.79009	7.03476e-09	2.08692e-07
APCDD1	160.367	-3.01775	0.462152	-6.52977	6.58698e-11	4.90342e-09
HSPA12B	170.692	-2.98692	0.477428	-6.25626	3.94327e-10	1.97741e-08
STEAP4	296.809	-2.97065	0.542975	-5.47107	4.47324e-08	9.37269e-07
GUCY1A1	35.3178	-2.96034	0.518695	-5.70728	1.14796e-08	3.07793e-07
APOC1	36.4512	-2.83454	0.508588	-5.57336	2.49877e-08	5.86061e-07
TRIM67	198.479	-2.82706	0.502692	-5.62384	1.86753e-08	4.63403e-07
APOE	1651.59	-2.7485	0.67287	-4.08474	4.41258e-05	0.000278048
CCDC3	19.5472	-2.74448	0.500326	-5.48539	4.12563e-08	8.72058e-07
CYP27A1	34.029	-2.68586	0.479958	-5.59602	2.19333e-08	5.24831e-07
PPL	4415.54	-2.68349	0.499857	-5.36852	7.9385e-08	1.50068e-06
PEG3	28.0558	-2.67557	0.446973	-5.98598	2.15088e-09	8.0557e-08
SLC1A7	149.879	-2.64157	0.442482	-5.96989	2.37412e-09	8.74585e-08
FGD5	193.611	-2.51636	0.423217	-5.94579	2.75134e-09	9.77834e-08
CLIC6	47.2906	-2.44319	0.363907	-6.71376	1.89671e-11	1.73385e-09
P2RX7	38.4025	-2.43227	0.39793	-6.11231	9.81986e-10	4.34284e-08
LGI4	32.348	-2.41666	0.439627	-5.49707	3.86147e-08	8.30307e-07
NEURL1B	100.607	-2.38814	0.397471	-6.00834	1.87434e-09	7.25683e-08
RAI2	60.7028	-2.38122	0.382437	-6.22645	4.77125e-10	2.28828e-08
NTRK2	29.8875	-2.38054	0.57523	-4.13841	3.49719e-05	0.000229037
FMO1	89.9567	-2.33811	0.550947	-4.2438	2.19764e-05	0.00015448
DCAF12L2	16.3888	-2.32736	0.315773	-7.37036	1.70174e-13	4.16232e-11
MCF2L	234.903	-2.30939	0.40003	-5.77305	7.78482e-09	2.25911e-07
IL18R1	25.4125	-2.30256	0.490021	-4.6989	2.61563e-06	2.6614e-05
AMOT	39.9252	-2.27752	0.357473	-6.37115	1.87615e-10	1.09686e-08
ACSS1	257.61	-2.26632	0.401726	-5.64147	1.68605e-08	4.29942e-07
STON2	365.73	-2.25779	0.489581	-4.61168	3.99428e-06	3.80994e-05
COL21A1	381.924	-2.23875	0.515152	-4.34581	1.38761e-05	0.000106062
RCAN2	154.78	-2.18898	0.369262	-5.92797	3.06693e-09	1.06235e-07
AOC3	76.7221	-2.16878	0.632895	-3.42676	0.000610833	0.00250028
GBP4	38.4184	-2.14454	0.403312	-5.31732	1.05306e-07	1.90075e-06
IRF4	99.2056	-2.14387	0.523443	-4.09571	4.20884e-05	0.000267886
SCARA5	2249.15	-2.13861	0.607978	-3.51758	0.000435495	0.00188223
PLXNC1	238.731	-2.13112	0.403436	-5.28242	1.2749e-07	2.21444e-06
LSP1	1153.18	-2.12415	0.458475	-4.63307	3.60277e-06	3.49609e-05
SFRP2	1678.13	-2.10085	0.492126	-4.26892	1.96421e-05	0.000141303
CYP7B1	84.7451	-2.08362	0.310063	-6.71999	1.81743e-11	1.67553e-09
OMD	58.8499	-2.06831	0.418008	-4.948	7.49784e-07	9.48909e-06
DTX4	41.8775	-2.05451	0.381638	-5.38339	7.30941e-08	1.39941e-06
EFHD1	21.9594	-2.0478	0.626826	-3.26693	0.00108719	0.00402532
EFS	19.1005	-2.03772	0.483904	-4.21099	2.54255e-05	0.000174727
SYNE2	239.971	-2.0064	0.336279	-5.96649	2.42415e-09	8.85774e-08
OMG	364.749	-2.00473	0.420259	-4.77022	1.84026e-06	1.98877e-05
NPR1	291.654	-2.00415	0.42444	-4.72188	2.33677e-06	2.42059e-05
PLEKHG3	64.6458	-1.97162	0.299572	-6.58146	4.65837e-11	3.67306e-09
TNFSF10	56.6288	-1.95031	0.437714	-4.45568	8.36291e-06	7.00416e-05
TMEM30B	33.8656	-1.95002	0.312802	-6.23403	4.54577e-10	2.24202e-08
PYHIN1	12.624	-1.93652	0.579549	-3.34142	0.00083351	0.00324022
MAF	669.14	-1.92264	0.386177	-4.97864	6.4031e-07	8.35961e-06
ADRA2A	35.0766	-1.92263	0.411945	-4.6672	3.05327e-06	3.03616e-05
ZNF704	53.2498	-1.91711	0.341561	-5.61279	1.99087e-08	4.8596e-07
SORBS1	21.224	-1.91408	0.425705	-4.49626	6.91579e-06	5.963e-05
HRK	345.796	-1.90991	0.309383	-6.1733	6.68787e-10	3.07104e-08
KCNA1	129.96	-1.90858	0.412124	-4.63109	3.63754e-06	3.5158e-05
CDKN1C	283.942	-1.8802	0.403928	-4.6548	3.24293e-06	3.17537e-05
B3GALT1	87.901	-1.86533	0.375258	-4.9708	6.66771e-07	8.66729e-06
CCDC102B	21.7851	-1.84323	0.431581	-4.27088	1.94701e-05	0.000140427
MTUS1	254.832	-1.84288	0.345659	-5.3315	9.74052e-08	1.78502e-06
SLC40A1	187.842	-1.83488	0.507064	-3.61865	0.000296147	0.00136775
ITPKB	626.956	-1.82721	0.283453	-6.44625	1.14652e-10	7.46794e-09
ITIH5	3445.65	-1.82588	0.500224	-3.65012	0.000262121	0.00124024
SEMA3D	214.215	-1.80037	0.465178	-3.87028	0.000108712	0.00058743
PDE3A	69.7009	-1.79504	0.404857	-4.43377	9.25975e-06	7.58565e-05
SDK1	357.733	-1.79346	0.36414	-4.92521	8.42716e-07	1.03909e-05
PLPPR4	38.719	-1.78761	0.526543	-3.39498	0.000686329	0.002764
PLEKHG1	60.6858	-1.77525	0.379831	-4.67379	2.95697e-06	2.95574e-05
CPXM1	1283.83	-1.77382	0.566891	-3.12903	0.00175384	0.00599707
AGTR1	72.8108	-1.77028	0.326621	-5.41997	5.96101e-08	1.18087e-06
CRISPLD1	25.1381	-1.73996	0.322115	-5.40166	6.60288e-08	1.28258e-06
PLBD1	122.423	-1.73434	0.392105	-4.42317	9.72649e-06	7.92468e-05
BMP4	90.254	-1.72986	0.524653	-3.29716	0.000976692	0.00368334
FXYD1	59.9983	-1.72237	0.39118	-4.40301	1.06758e-05	8.53569e-05
RSAD2	68.2251	-1.7161	0.336946	-5.09311	3.52236e-07	5.10784e-06
HCAR1	23.6283	-1.71071	0.346284	-4.94018	7.80517e-07	9.76077e-06
CHRDL1	4520.03	-1.70635	0.527326	-3.23586	0.00121275	0.00441789
TNNT3	59.3932	-1.69906	0.403581	-4.20996	2.55419e-05	0.000175427
GUCY1B1	269.899	-1.69519	0.28384	-5.97233	2.33888e-09	8.65168e-08
PPM1L	116.259	-1.68065	0.312721	-5.37428	7.68897e-08	1.46042e-06
ANXA3	97.8796	-1.67822	0.331762	-5.05852	4.22514e-07	5.98561e-06
GIMAP2	21.478	-1.65757	0.389911	-4.25115	2.12675e-05	0.000150556
PRXL2A	78.0356	-1.64843	0.377079	-4.37158	1.23352e-05	9.62485e-05
HERC5	45.3758	-1.63364	0.236401	-6.91043	4.83179e-12	5.36194e-10
MX1	148.38	-1.62411	0.249965	-6.49737	8.17357e-11	5.79647e-09
PLIN4	73.902	-1.62136	0.536244	-3.02356	0.00249822	0.00807041
NLGN1	28.1391	-1.61723	0.28235	-5.72773	1.01784e-08	2.77878e-07
EVI2B	713.942	-1.61634	0.267697	-6.03794	1.56094e-09	6.36324e-08
DCLK1	2976.92	-1.60921	0.334699	-4.80793	1.52499e-06	1.72112e-05
VIT	210.816	-1.6054	0.290145	-5.53312	3.14591e-08	7.03427e-07
RIPOR3	161.942	-1.60277	0.315198	-5.08495	3.67719e-07	5.29702e-06
PAPLN	104.847	-1.60128	0.271446	-5.89906	3.65571e-09	1.21032e-07
CHN2	14.8433	-1.59942	0.337162	-4.74379	2.09757e-06	2.21298e-05
ABLIM1	331.359	-1.595	0.30693	-5.19663	2.02937e-07	3.23431e-06
KIF20A	1509.27	-1.58868	0.250682	-6.33743	2.33625e-10	1.30232e-08
GLB1L2	58.9057	-1.58745	0.252413	-6.28908	3.1936e-10	1.66414e-08
SELENOP	1861.61	-1.5848	0.574171	-2.76015	0.00577753	0.0160356
ZNF727	21.5734	-1.57689	0.310392	-5.08032	3.76809e-07	5.40845e-06
PLXDC1	125.223	-1.57491	0.368976	-4.26833	1.96943e-05	0.000141594
AQP11	234.093	-1.56802	0.309991	-5.05827	4.23081e-07	5.98657e-06
EPB41L4A	157.204	-1.56674	0.277912	-5.63753	1.72502e-08	4.36953e-07
PDGFRL	192.833	-1.55365	0.30366	-5.1164	3.11417e-07	4.60213e-06
EDA	35.429	-1.55092	0.312835	-4.95763	7.13594e-07	9.13721e-06
TSPAN11	21.9394	-1.54772	0.385803	-4.01168	6.02894e-05	0.000358417
ADCY1	1315.59	-1.54621	0.217436	-7.11114	1.15092e-12	1.67162e-10
JAG1	536.319	-1.5455	0.293988	-5.25703	1.46404e-07	2.47833e-06
MYLIP	102.051	-1.54372	0.270872	-5.69908	1.20456e-08	3.18008e-07
NR4A3	137.203	-1.53556	0.514017	-2.98738	0.00281381	0.00884203
CYRIA	217.313	-1.52976	0.231584	-6.60565	3.95786e-11	3.20507e-09
THRB	190.19	-1.52576	0.232937	-6.5501	5.7499e-11	4.41748e-09
CXCL12	700.003	-1.52303	0.421955	-3.60946	0.000306836	0.0014079
BCL2	285.329	-1.52172	0.21805	-6.97876	2.97788e-12	3.62878e-10
FRAS1	2766.12	-1.51994	0.373222	-4.07247	4.65167e-05	0.000289833
MMP11	226.13	-1.51432	0.397914	-3.80563	0.000141443	0.000735125
EPHB2	59.1246	-1.50257	0.407392	-3.68827	0.000225785	0.0010907
SAPCD2	456.93	-1.49767	0.289097	-5.18052	2.21272e-07	3.48482e-06
CENPA	323.825	-1.4956	0.242533	-6.16656	6.97895e-10	3.16828e-08
SCARF1	20.3152	-1.49424	0.534041	-2.79799	0.00514224	0.0146007
SLC27A3	476.071	-1.49118	0.264466	-5.63847	1.7157e-08	4.36574e-07
IFITM1	612.974	-1.48934	0.306296	-4.86242	1.15961e-06	1.36926e-05
C2	1190.17	-1.48902	0.341977	-4.35416	1.33578e-05	0.000102696
ETV7	12.5818	-1.48613	0.351156	-4.23211	2.31512e-05	0.000161883
KHK	24.6694	-1.47624	0.281615	-5.24206	1.58794e-07	2.65062e-06
SLITRK4	55.4114	-1.47578	0.320892	-4.59898	4.24572e-06	4.02253e-05
N4BP2L1	48.1267	-1.4728	0.347792	-4.23472	2.28837e-05	0.000160106
STOM	4538.65	-1.47216	0.231618	-6.35599	2.07084e-10	1.19322e-08
NUSAP1	1443.1	-1.47016	0.26555	-5.53628	3.08968e-08	6.93443e-07
IQGAP3	1161.59	-1.46971	0.266276	-5.51949	3.39982e-08	7.46396e-07
SPATA13	278.709	-1.46931	0.209439	-7.01548	2.29158e-12	2.93426e-10
VEGFD	102.886	-1.46744	0.49116	-2.98771	0.00281075	0.00883473
PLAAT4	264.298	-1.46354	0.305234	-4.79482	1.62822e-06	1.82546e-05
DDO	10.4668	-1.46219	0.353932	-4.13129	3.60739e-05	0.000234843
ARHGEF39	53.978	-1.46154	0.256805	-5.69124	1.26119e-08	3.30751e-07
REV3L	2475.91	-1.46131	0.241127	-6.06034	1.35838e-09	5.69238e-08
TNFAIP8L1	175.417	-1.46005	0.256259	-5.69758	1.21521e-08	3.20095e-07
ARHGAP28	993.166	-1.45161	0.276821	-5.24384	1.57269e-07	2.62882e-06
METTL7A	897.39	-1.44844	0.334278	-4.33304	1.47067e-05	0.000111487
TOX	93.9953	-1.44815	0.275277	-5.26069	1.43519e-07	2.44677e-06
AQP3	27.4071	-1.44296	0.338534	-4.26239	2.02253e-05	0.000144594
MXD3	160.362	-1.44245	0.269678	-5.34877	8.85523e-08	1.64798e-06
SLC19A3	45.1324	-1.44075	0.261843	-5.50236	3.74743e-08	8.10702e-07
ADCYAP1R1	44.7298	-1.43919	0.405064	-3.553	0.000380863	0.00168624
IDO1	127.081	-1.43898	0.459538	-3.13137	0.00173993	0.00595631
LMOD1	652.807	-1.43805	0.363153	-3.95991	7.4979e-05	0.000431898
LRIG3	857.471	-1.43529	0.255384	-5.62011	1.90835e-08	4.71506e-07
PHYHD1	90.0164	-1.43485	0.248685	-5.76975	7.9389e-09	2.29629e-07
ANKRD33B	674.72	-1.43436	0.412013	-3.48134	0.000498912	0.00211157
ADAMTS15	951.287	-1.43051	0.420129	-3.40493	0.000661817	0.00267697
TOP2A	6009.18	-1.41879	0.264432	-5.36541	8.07638e-08	1.51955e-06
DLGAP5	1008.03	-1.41574	0.23761	-5.95826	2.54935e-09	9.20301e-08
EPSTI1	396.014	-1.41142	0.215179	-6.55928	5.40681e-11	4.18068e-09
KLF8	33.7169	-1.40821	0.292163	-4.81995	1.43595e-06	1.62818e-05
MX2	364.172	-1.40708	0.218123	-6.45085	1.11221e-10	7.28408e-09
SYPL2	1091.01	-1.39566	0.381783	-3.65562	0.000256557	0.00121824
CGNL1	53.4891	-1.394	0.371826	-3.74905	0.000177504	0.000894233
CENPF	2426.59	-1.39183	0.235548	-5.90889	3.44428e-09	1.14666e-07
LZTS1	38.0463	-1.38947	0.389307	-3.56909	0.000358223	0.00160152
EYA1	85.96	-1.38853	0.311893	-4.45194	8.50977e-06	7.09246e-05
DMKN	2223.95	-1.38625	0.523529	-2.6479	0.00809943	0.0212457
KNL1	667.162	-1.38555	0.230234	-6.018	1.7658e-09	6.98453e-08
GPRC5B	3101.59	-1.38145	0.327431	-4.21907	2.45315e-05	0.000169654
RTP4	41.903	-1.38105	0.255481	-5.40569	6.45608e-08	1.2602e-06
PDGFD	300.276	-1.38099	0.377315	-3.66004	0.000252175	0.00120076
DAPK2	119.06	-1.37937	0.26922	-5.12357	2.99798e-07	4.469e-06
FMO4	36.8296	-1.37406	0.25765	-5.33305	9.65742e-08	1.7725e-06
ANGPTL2	7750.62	-1.37311	0.307021	-4.47238	7.73551e-06	6.56827e-05
GRIN2A	236.821	-1.37046	0.345247	-3.96951	7.20202e-05	0.000416584
KIF14	490.923	-1.35957	0.262057	-5.18806	2.12491e-07	3.37312e-06
MAN1C1	844.328	-1.35943	0.366274	-3.7115	0.000206034	0.00101534
SLC9A9	318.694	-1.35591	0.276809	-4.89836	9.66419e-07	1.16524e-05
SEMA4D	24.5456	-1.35375	0.248795	-5.44122	5.29173e-08	1.06234e-06
PNMA8B	42.0637	-1.34635	0.325705	-4.13364	3.57063e-05	0.000232576
CYP19A1	196.411	-1.34301	0.471106	-2.85077	0.00436134	0.012752
XPNPEP2	753.329	-1.34102	0.400987	-3.34429	0.000824942	0.00321213
CCR1	209.154	-1.33998	0.444682	-3.01335	0.00258382	0.00827774
IGF2	158.407	-1.33893	0.495366	-2.70292	0.00687338	0.0184993
NEK2	336.998	-1.33788	0.262756	-5.09173	3.54817e-07	5.13585e-06
PIFO	30.3828	-1.33702	0.312323	-4.28088	1.86156e-05	0.000135546
SERPINB9	43.5271	-1.33346	0.302806	-4.40369	1.06426e-05	8.52617e-05
CENPE	987.421	-1.32162	0.25539	-5.17491	2.28022e-07	3.5308e-06
IL7	21.1456	-1.32137	0.311788	-4.23802	2.25499e-05	0.000157955
PTPRN2	14.8075	-1.3209	0.433266	-3.0487	0.00229838	0.00750983
GPX3	4550.24	-1.31816	0.449085	-2.93522	0.00333315	0.0101752
KIF4A	832.639	-1.31759	0.241737	-5.45052	5.02226e-08	1.01847e-06
RUBCNL	99.2277	-1.31474	0.300431	-4.37616	1.20787e-05	9.44933e-05
HES1	315.075	-1.30573	0.549761	-2.37508	0.0175452	0.0403761
HSPA2	54.1747	-1.30405	0.340192	-3.83328	0.000126444	0.000664665
BCL2L11	76.79	-1.30145	0.291239	-4.46866	7.87105e-06	6.65734e-05
CLSTN2	48.258	-1.30112	0.520218	-2.50111	0.0123806	0.0302571
CPVL	176.547	-1.30084	0.27195	-4.78339	1.7236e-06	1.90341e-05
HUNK	73.1116	-1.30041	0.350004	-3.71542	0.000202866	0.00100221
ASPM	1263.78	-1.30035	0.250938	-5.18196	2.19565e-07	3.46704e-06
ANLN	3381.32	-1.29959	0.238278	-5.45411	4.92176e-08	1.00319e-06
ACE	1630.69	-1.29663	0.321734	-4.03013	5.57467e-05	0.000335741
GAS2L3	380.232	-1.28927	0.224432	-5.7446	9.21382e-09	2.59716e-07
LY75	17.3978	-1.28738	0.326369	-3.94456	7.99481e-05	0.000454885
CNKSR2	89.3551	-1.28686	0.259508	-4.95885	7.09117e-07	9.09933e-06
ESPL1	477.08	-1.2844	0.252461	-5.08752	3.6278e-07	5.23215e-06
MKI67	3909.47	-1.27883	0.26683	-4.79267	1.6458e-06	1.83658e-05
ACP5	32.4278	-1.27493	0.496624	-2.56719	0.0102527	0.0258849
KIF15	304.545	-1.27482	0.25933	-4.91581	8.84149e-07	1.0846e-05
COL4A1	9621.67	-1.27458	0.349681	-3.64498	0.000267409	0.00126376
CDKN2C	605.827	-1.27072	0.221395	-5.7396	9.49016e-09	2.64243e-07
MAFB	226.411	-1.26988	0.352912	-3.59829	0.000320322	0.00146027
ARHGAP26	770.859	-1.26924	0.229957	-5.51948	3.39999e-08	7.46396e-07
CCNB2	772.008	-1.26914	0.229593	-5.52779	3.24296e-08	7.21093e-07
PCDHAC2	205.859	-1.26909	0.277345	-4.57584	4.7431e-06	4.41033e-05
SULT1A1	23.5939	-1.26842	0.527029	-2.40674	0.0160958	0.0375382
CFD	2331.95	-1.2684	0.405886	-3.125	0.00177803	0.00606597
FHL1	895.094	-1.2674	0.350186	-3.61922	0.00029549	0.00136524
IL6R	107.749	-1.26334	0.213614	-5.91415	3.33593e-09	1.13261e-07
TPX2	2990.07	-1.26315	0.21574	-5.85496	4.77119e-09	1.53305e-07
CLDN23	159.003	-1.26186	0.245116	-5.14802	2.63244e-07	4.00886e-06
STAG3	74.398	-1.26181	0.217177	-5.81005	6.24554e-09	1.89022e-07
GTSE1	693.224	-1.26158	0.237351	-5.31527	1.06498e-07	1.91539e-06
G0S2	1556.58	-1.26126	0.235802	-5.34882	8.85282e-08	1.64798e-06
PLCL1	115.966	-1.24946	0.358394	-3.48628	0.000489787	0.00208455
PLK1	1577.96	-1.24368	0.241399	-5.15197	2.57768e-07	3.94553e-06
SIPA1L2	64.9263	-1.24174	0.299193	-4.1503	3.32038e-05	0.000219496
MAP2	54.4859	-1.2407	0.265853	-4.66685	3.05845e-06	3.03635e-05
PKN3	83.9778	-1.24024	0.252388	-4.91401	8.92302e-07	1.09018e-05
GBP5	27.4019	-1.23758	0.538526	-2.29808	0.0215571	0.047987
CCNB1	2088.44	-1.23733	0.237095	-5.21871	1.80178e-07	2.94201e-06
ADAMTS5	2615.08	-1.23644	0.212799	-5.81036	6.23397e-09	1.89022e-07
KIF2C	1020.31	-1.23604	0.238779	-5.17649	2.26095e-07	3.52449e-06
EMILIN2	4381.32	-1.23236	0.257057	-4.79412	1.63388e-06	1.8301e-05
BUB1B	682.294	-1.23139	0.234069	-5.26078	1.43443e-07	2.44677e-06
APOL4	52.1366	-1.23114	0.285931	-4.3057	1.66455e-05	0.000123911
SPC25	238.018	-1.23097	0.256456	-4.79993	1.5872e-06	1.78448e-05
CCN3	608.781	-1.23088	0.355476	-3.46263	0.000534922	0.00223876
HTR2B	172.735	-1.22875	0.328895	-3.736	0.000186973	0.000935645
KHDRBS3	366.857	-1.22578	0.217412	-5.63802	1.72018e-08	4.36787e-07
ABLIM2	27.096	-1.22055	0.398692	-3.06139	0.0022031	0.00723797
CDCA3	400.617	-1.21986	0.234423	-5.20367	1.9539e-07	3.13907e-06
FAM9C	47.9874	-1.21636	0.368316	-3.30249	0.000958306	0.0036277
ARHGAP11A	1531.22	-1.21614	0.213313	-5.70119	1.18975e-08	3.17114e-07
PRC1	2380.58	-1.21438	0.229095	-5.30078	1.15308e-07	2.04131e-06
TROAP	271.23	-1.21388	0.257887	-4.70704	2.51343e-06	2.57686e-05
RGMA	166.365	-1.21078	0.262461	-4.61319	3.96542e-06	3.78991e-05
CDC20	1392.51	-1.20939	0.244077	-4.95495	7.23507e-07	9.2056e-06
CDON	2189.39	-1.20931	0.261025	-4.63292	3.60548e-06	3.49609e-05
CCNA2	1184.14	-1.20913	0.235406	-5.13637	2.80103e-07	4.228e-06
CDKN3	335.845	-1.20384	0.221352	-5.4386	5.37007e-08	1.07626e-06
SNED1	3082.45	-1.20335	0.274217	-4.38832	1.14229e-05	8.98903e-05
FAM72C	67.9565	-1.20033	0.239805	-5.00546	5.5729e-07	7.40479e-06
GSDMD	333.341	-1.20001	0.198278	-6.05215	1.42929e-09	5.90691e-08
PSMB9	219.109	-1.19679	0.238608	-5.01574	5.28311e-07	7.14651e-06
FAM83D	614.608	-1.19655	0.229313	-5.21799	1.80878e-07	2.94942e-06
MAP3K5	24.7062	-1.19588	0.34507	-3.4656	0.000529047	0.00222011
RAB42	74.9823	-1.18985	0.253328	-4.69687	2.64184e-06	2.68326e-05
KIF18A	286.621	-1.18685	0.24154	-4.91369	8.93784e-07	1.09083e-05
MND1	65.5791	-1.18297	0.302741	-3.90755	9.32371e-05	0.000516619
FOXO1	178.304	-1.17473	0.2469	-4.75791	1.95611e-06	2.10072e-05
CEP55	1165.78	-1.17467	0.231792	-5.06778	4.02476e-07	5.72883e-06
C1QTNF2	21.9476	-1.17265	0.362639	-3.23366	0.00122216	0.00444811
OGN	179.516	-1.17112	0.349042	-3.35523	0.000793003	0.00310694
CDC25C	188.884	-1.17003	0.246524	-4.7461	2.07378e-06	2.19561e-05
TWIST1	644.621	-1.16854	0.246661	-4.73741	2.16467e-06	2.27176e-05
COLEC12	3429.86	-1.16788	0.370731	-3.15021	0.00163154	0.0056482
AFAP1L1	269.114	-1.16731	0.224302	-5.20417	1.94864e-07	3.13482e-06
DOCK8	30.8233	-1.16672	0.364625	-3.19976	0.00137541	0.00490895
DEPDC1	757.336	-1.16601	0.261848	-4.453	8.46784e-06	7.06734e-05
CLIC2	372.961	-1.16382	0.20471	-5.68522	1.30643e-08	3.41123e-07
CALCRL	39.7234	-1.16272	0.408441	-2.84673	0.00441702	0.0128866
PSRC1	210.613	-1.16055	0.224264	-5.17492	2.28007e-07	3.5308e-06
GALNT13	234.253	-1.15881	0.230678	-5.02352	5.07331e-07	6.9635e-06
CDCA8	695.412	-1.15151	0.228516	-5.03906	4.67827e-07	6.51209e-06
MARK1	63.0559	-1.15035	0.25272	-4.55186	5.31728e-06	4.86099e-05
RETREG1	97.0175	-1.14495	0.209906	-5.45456	4.90938e-08	1.00237e-06
KIZ	585.397	-1.14084	0.190229	-5.99719	2.00758e-09	7.59018e-08
HMMR	773.575	-1.13893	0.259454	-4.3897	1.13508e-05	8.94406e-05
TLCD4	25.6989	-1.13835	0.239171	-4.75956	1.94012e-06	2.08541e-05
NDC80	647.563	-1.13821	0.239877	-4.74499	2.08512e-06	2.20566e-05
NR3C2	24.3576	-1.13763	0.250805	-4.53591	5.7356e-06	5.16328e-05
TAF9B	328.801	-1.1362	0.164676	-6.89964	5.21334e-12	5.629e-10
APOBEC3B	315.641	-1.13533	0.205232	-5.53196	3.16666e-08	7.0675e-07
TENT5B	159.791	-1.13489	0.222395	-5.10303	3.34256e-07	4.90939e-06
GBP2	702.319	-1.13449	0.219849	-5.16032	2.46532e-07	3.79293e-06
C16orf86	29.0717	-1.134	0.238635	-4.75203	2.01385e-06	2.14542e-05
TACC3	1484.73	-1.13329	0.216205	-5.24175	1.59057e-07	2.65133e-06
TTK	542.6	-1.13248	0.247104	-4.58301	4.58336e-06	4.28483e-05
HTRA3	3033.88	-1.1312	0.473651	-2.38825	0.0169289	0.0392139
CENPM	122.313	-1.13023	0.208404	-5.42327	5.85187e-08	1.1631e-06
PRR11	1358.52	-1.12969	0.213844	-5.2828	1.27225e-07	2.21306e-06
KIF11	1318.78	-1.1294	0.236262	-4.78029	1.75039e-06	1.92048e-05
OAS3	599.635	-1.12939	0.165841	-6.81006	9.75595e-12	9.82564e-10
PKDCC	621.269	-1.12915	0.19252	-5.86512	4.48812e-09	1.44987e-07
CNTN1	21.5852	-1.12915	0.31764	-3.55481	0.000378258	0.00167656
SOX5	9.8985	-1.12833	0.368438	-3.06246	0.00219525	0.00721813
PSG1	61.1187	-1.12799	0.316975	-3.55861	0.000372824	0.00165615
PER3	589.894	-1.12727	0.174255	-6.46909	9.8595e-11	6.60146e-09
CDK1	1088.29	-1.12708	0.275969	-4.08407	4.42543e-05	0.000278565
BIRC5	1486.24	-1.12464	0.218075	-5.15713	2.50757e-07	3.84805e-06
C1orf115	31.9763	-1.12447	0.279652	-4.02095	5.79643e-05	0.000346745
IMPA2	317.178	-1.12306	0.201794	-5.56536	2.6161e-08	6.05483e-07
SKA1	485.789	-1.12159	0.255084	-4.39696	1.09777e-05	8.70157e-05
EEPD1	249.007	-1.12096	0.267924	-4.18387	2.86584e-05	0.000192961
FOXM1	1543.34	-1.11891	0.199594	-5.60592	2.07157e-08	5.02587e-07
RIPK3	18.3696	-1.11836	0.25761	-4.34128	1.41652e-05	0.000107791
CMPK2	33.4826	-1.11832	0.239606	-4.66732	3.05158e-06	3.03616e-05
OLFML2B	645.787	-1.1158	0.299781	-3.72206	0.000197606	0.00098107
KIFC1	928.412	-1.11556	0.2524	-4.41983	9.87768e-06	8.00286e-05
ADAMTS3	16.7148	-1.11502	0.394337	-2.82757	0.0046903	0.0135291
CIT	1002.35	-1.11011	0.224845	-4.93725	7.9231e-07	9.8812e-06
SBSN	2210.1	-1.10896	0.38047	-2.91471	0.00356022	0.0107615
STMN1	1930.9	-1.10737	0.186721	-5.9306	3.01824e-09	1.05462e-07
NYNRIN	491.695	-1.10383	0.233652	-4.72425	2.30967e-06	2.40082e-05
AURKA	963.567	-1.10272	0.21111	-5.22342	1.75652e-07	2.87987e-06
PIM1	1244.13	-1.10206	0.23769	-4.63654	3.54283e-06	3.4465e-05
FAM72D	69.2747	-1.10182	0.262328	-4.20015	2.66741e-05	0.000181745
NCAPH	459.91	-1.1003	0.250165	-4.39827	1.09115e-05	8.65833e-05
OAS1	95.7026	-1.09969	0.303948	-3.61803	0.000296849	0.00136994
MBOAT1	54.7396	-1.09888	0.25576	-4.29655	1.73478e-05	0.000128183
CASP1	94.9553	-1.0985	0.203325	-5.40268	6.56515e-08	1.2794e-06
ADGRD1	3287.53	-1.09791	0.237056	-4.63143	3.63146e-06	3.51275e-05
PHF19	605.329	-1.09644	0.157972	-6.94072	3.90103e-12	4.53921e-10
EPB41	486.674	-1.09556	0.25838	-4.24013	2.23393e-05	0.000156754
CKAP2L	633.384	-1.09333	0.244214	-4.47694	7.57221e-06	6.45469e-05
CCNF	691.067	-1.0931	0.203301	-5.37677	7.58321e-08	1.44262e-06
PBK	574.394	-1.09245	0.258705	-4.22279	2.41301e-05	0.000167361
REPS2	51.8682	-1.09193	0.227188	-4.8063	1.53748e-06	1.73183e-05
PTCHD4	95.7856	-1.08972	0.288934	-3.77151	0.000162265	0.000829316
FAM72B	109.689	-1.089	0.207129	-5.25758	1.45966e-07	2.4744e-06
ZNF257	13.1552	-1.08858	0.241657	-4.50465	6.64829e-06	5.78648e-05
COL4A2	10771.4	-1.088	0.258966	-4.20132	2.65359e-05	0.000181009
CDC25B	3588.77	-1.08751	0.148019	-7.34713	2.02513e-13	4.44173e-11
C7orf31	33.4573	-1.08696	0.240893	-4.5122	6.41576e-06	5.61262e-05
PRRX2	94.0468	-1.08612	0.215627	-5.03702	4.72841e-07	6.56628e-06
SPAG5	853.215	-1.08575	0.212427	-5.11114	3.20218e-07	4.72637e-06
BUB1	860.985	-1.08549	0.232111	-4.6766	2.91672e-06	2.92526e-05
CCDC69	493.131	-1.08441	0.260652	-4.16036	3.17746e-05	0.000210863
UBE2C	882.705	-1.08414	0.265188	-4.08819	4.34746e-05	0.000274957
CPT1B	16.0501	-1.08371	0.418737	-2.58805	0.00965215	0.0246025
CKAP2	1812.16	-1.08215	0.197982	-5.46587	4.60637e-08	9.56799e-07
PCLAF	384.923	-1.0819	0.250492	-4.31911	1.5666e-05	0.000117495
KIF20B	676.548	-1.08155	0.22565	-4.79305	1.64267e-06	1.83651e-05
SGO1	148.766	-1.07989	0.240836	-4.48392	7.32853e-06	6.26926e-05
IL17RD	400.795	-1.07883	0.2095	-5.14953	2.61143e-07	3.98701e-06
KIF23	1114.69	-1.07843	0.219283	-4.91797	8.74466e-07	1.07382e-05
LMNB1	763.532	-1.07528	0.238167	-4.51482	6.33721e-06	5.58045e-05
AKNA	892.017	-1.0746	0.153581	-6.99697	2.6156e-12	3.29978e-10
NCAPG	909.512	-1.07315	0.254364	-4.21893	2.45466e-05	0.00016966
KIF18B	374.869	-1.07238	0.268328	-3.99654	6.42763e-05	0.000379297
NCAPD2	2793.25	-1.07078	0.174306	-6.14311	8.09215e-10	3.60537e-08
ARL6IP1	4141.52	-1.07064	0.164521	-6.50762	7.63504e-11	5.51241e-09
ELAPOR2	517.218	-1.06918	0.191074	-5.59562	2.19829e-08	5.24831e-07
LBR	782.554	-1.06705	0.154517	-6.90575	4.99384e-12	5.45491e-10
IFIH1	134.485	-1.06656	0.240682	-4.43143	9.36103e-06	7.66338e-05
C4B	141.745	-1.06651	0.434827	-2.45273	0.0141778	0.0337749
ACSM5	12.9344	-1.06595	0.41897	-2.54422	0.0109523	0.0273238
PIMREG	286.336	-1.0647	0.247742	-4.29763	1.72632e-05	0.000127637
CRIP1	190.204	-1.06437	0.257285	-4.13694	3.51971e-05	0.000230009
S1PR3	672.948	-1.06202	0.345626	-3.07274	0.00212104	0.00703394
WDR62	245.904	-1.06053	0.228136	-4.64868	3.34059e-06	3.26299e-05
TJP2	743.29	-1.06016	0.233585	-4.53864	5.66176e-06	5.1135e-05
PLD1	375.646	-1.05918	0.191748	-5.52383	3.31683e-08	7.32085e-07
DAAM2	653.684	-1.05475	0.193662	-5.44636	5.14117e-08	1.03732e-06
KPNA2	4848.96	-1.05385	0.168848	-6.24141	4.33649e-10	2.15655e-08
AKR1C2	1597.4	-1.04835	0.212358	-4.93669	7.94602e-07	9.89949e-06
RACGAP1	1646.89	-1.04629	0.200793	-5.21078	1.88053e-07	3.04982e-06
TNFAIP6	473.904	-1.04354	0.166424	-6.27039	3.60149e-10	1.83676e-08
KALRN	29.006	-1.04346	0.312033	-3.34407	0.000825582	0.00321358
ASPA	82.3648	-1.03759	0.280729	-3.69604	0.000218988	0.00106473
PLTP	2028.14	-1.03551	0.281912	-3.67315	0.000239575	0.0011476
PTGFR	1682.85	-1.03546	0.227506	-4.55137	5.32986e-06	4.86878e-05
DEPDC1B	93.0776	-1.03465	0.242413	-4.26815	1.97104e-05	0.000141624
GDPD5	480.695	-1.03287	0.216505	-4.77066	1.83624e-06	1.98801e-05
MBNL3	100.692	-1.03038	0.201971	-5.10161	3.36768e-07	4.93665e-06
STARD9	183.801	-1.02687	0.166731	-6.15884	7.32812e-10	3.28942e-08
APOL6	2733.67	-1.02526	0.139193	-7.3658	1.76094e-13	4.19102e-11
FLRT2	3266.78	-1.02334	0.151922	-6.73594	1.62875e-11	1.52504e-09
MMP27	16.9371	-1.02086	0.362442	-2.81661	0.00485336	0.0139257
C1QTNF6	615.505	-1.0197	0.250262	-4.07454	4.61056e-05	0.000288401
SLC1A2	44.5128	-1.01911	0.265499	-3.83848	0.000123796	0.000653035
DNMT3B	127.032	-1.01879	0.126342	-8.0638	7.39602e-16	6.81856e-13
SECTM1	360.177	-1.01763	0.363046	-2.80304	0.00506231	0.0143943
TMCC3	32.805	-1.01475	0.25474	-3.98345	6.79207e-05	0.000396508
BST2	86.4139	-1.01441	0.268113	-3.78352	0.000154627	0.000794349
CCDC74B	43.9981	-1.01351	0.200294	-5.06012	4.18992e-07	5.94978e-06
ODF3B	30.4536	-1.01146	0.273531	-3.69779	0.000217487	0.00105933
PRKN	53.1154	-1.01048	0.251548	-4.01705	5.89301e-05	0.000351557
B3GALT4	62.6478	-1.00843	0.210953	-4.78036	1.74984e-06	1.92048e-05
NAPRT	108.236	-1.00842	0.20258	-4.97788	6.42842e-07	8.38353e-06
SPC24	310.856	-1.00784	0.256807	-3.92452	8.69024e-05	0.000487606
APOD	291.332	-1	0.300727	-3.32529	0.000883253	0.00339014
GREM1	4480.6	1.00391	0.25364	3.95799	7.55842e-05	0.000434473
OSBP2	55.4594	1.00419	0.177157	5.66837	1.44166e-08	3.72376e-07
RAB3A	48.1508	1.00711	0.15111	6.66477	2.65078e-11	2.31895e-09
PHLDA1	4791.06	1.0084	0.193281	5.21728	1.81568e-07	2.95664e-06
PANX2	88.8247	1.00948	0.334125	3.02128	0.00251709	0.0081154
COL8A1	244.592	1.01038	0.437403	2.30995	0.0208911	0.0467301
SGIP1	21.4165	1.01252	0.368112	2.75058	0.00594897	0.016432
FGF2	2937.37	1.01404	0.190677	5.31813	1.04842e-07	1.89521e-06
LRRC15	2110.77	1.01474	0.192009	5.28484	1.25815e-07	2.19171e-06
FIBCD1	255.338	1.01484	0.114695	8.84823	8.89166e-19	2.66416e-15
GATA2	28.2025	1.01564	0.274016	3.70649	0.00021015	0.00103179
SPRY4	417.488	1.02044	0.293295	3.47924	0.000502846	0.00212654
PDK1	785.974	1.02505	0.152837	6.70686	1.98851e-11	1.77853e-09
P4HA1	6676.08	1.02569	0.14468	7.08937	1.34721e-12	1.89956e-10
SLC9A7	1148.47	1.02573	0.159608	6.42655	1.30535e-10	8.10602e-09
LOXL1	3195.47	1.02598	0.133238	7.70035	1.35699e-14	6.50542e-12
NRCAM	171.421	1.02788	0.201684	5.09647	3.46048e-07	5.03323e-06
TRPA1	21.6553	1.03448	0.308223	3.35627	0.000790018	0.0030993
KCNA3	12.6433	1.03455	0.296776	3.48596	0.000490378	0.00208633
PLXNA3	1068.95	1.03538	0.146962	7.04524	1.8514e-12	2.49314e-10
ANO4	184.936	1.03706	0.175039	5.92471	3.12852e-09	1.07745e-07
RAI14	3809.49	1.03809	0.185487	5.59658	2.18616e-08	5.24831e-07
PCOLCE2	656.174	1.03876	0.224256	4.63203	3.62099e-06	3.50546e-05
PFKP	3579.12	1.04082	0.195289	5.32964	9.84068e-08	1.79514e-06
KDELR3	2099.68	1.0433	0.141852	7.35483	1.91165e-13	4.406e-11
VEGFA	4366.96	1.04829	0.16725	6.26778	3.66238e-10	1.8599e-08
MAFF	1103.16	1.04975	0.238292	4.40533	1.05625e-05	8.46769e-05
SHC3	236.455	1.05049	0.214316	4.90157	9.50731e-07	1.15096e-05
P4HA3	636.32	1.05111	0.179235	5.86445	4.50637e-09	1.45185e-07
ADAMTS1	6131.38	1.05152	0.163424	6.43434	1.24014e-10	7.90589e-09
CBARP	88.716	1.05192	0.210872	4.98845	6.0866e-07	7.98118e-06
BCL2L2-PABPN1	99.7505	1.052	0.415487	2.53196	0.0113425	0.0281159
PIK3R3	109.533	1.05462	0.24074	4.38074	1.18279e-05	9.27731e-05
SLC20A1	2253.98	1.05523	0.212745	4.96007	7.04678e-07	9.05205e-06
LACC1	2999.79	1.05704	0.206356	5.12242	3.01631e-07	4.47961e-06
ETV4	71.0616	1.05964	0.319466	3.31691	0.000910197	0.00347854
DGKI	169.695	1.05975	0.242957	4.36188	1.28947e-05	9.98987e-05
GALNT5	486.736	1.0603	0.263107	4.02994	5.57913e-05	0.000335841
AK4	1872.79	1.06154	0.135285	7.84672	4.27072e-15	2.44541e-12
PRSS53	36.4696	1.0717	0.329187	3.25559	0.00113157	0.00415498
PORCN	289.682	1.07184	0.127036	8.43731	3.24717e-17	4.32415e-14
LAMC2	1015.06	1.07213	0.158426	6.76737	1.31143e-11	1.26104e-09
UCHL1	2731.91	1.07709	0.243543	4.42257	9.75356e-06	7.93594e-05
QPCT	192.789	1.08395	0.187528	5.78017	7.46247e-09	2.17941e-07
HSPB6	6936.24	1.08706	0.205409	5.29216	1.20879e-07	2.12424e-06
MAP6D1	41.4593	1.08759	0.229238	4.74439	2.09138e-06	2.20839e-05
ERCC6	784.916	1.08799	0.164849	6.59993	4.1134e-11	3.30867e-09
SIPA1L3	563.266	1.0944	0.211566	5.17285	2.30547e-07	3.5653e-06
SEZ6L2	275.756	1.0947	0.148653	7.3641	1.78341e-13	4.19102e-11
COL15A1	8227.05	1.0995	0.358609	3.06602	0.00216932	0.00715643
PLXNB3	118.712	1.09962	0.169684	6.48039	9.14879e-11	6.23001e-09
GPR155	107.625	1.10454	0.168695	6.54755	5.8488e-11	4.46483e-09
C2orf88	110.907	1.10799	0.249764	4.43613	9.15889e-06	7.5236e-05
SMIM3	1804.44	1.10873	0.158054	7.01489	2.30138e-12	2.93426e-10
BRSK1	53.5028	1.11318	0.248538	4.47893	7.50175e-06	6.40373e-05
ENC1	712.807	1.12026	0.290983	3.84991	0.00011816	0.000628837
CD9	868.04	1.12661	0.186441	6.04269	1.51565e-09	6.22091e-08
MALL	216.939	1.12743	0.307977	3.66076	0.000251467	0.00119786
KYNU	13.1321	1.1295	0.333498	3.38683	0.000707043	0.00282841
LOXL2	22794	1.12967	0.218476	5.17069	2.33229e-07	3.59748e-06
GPR39	32.0701	1.13486	0.243841	4.6541	3.25392e-06	3.18353e-05
A1BG	46.9883	1.13767	0.263205	4.32236	1.54371e-05	0.000116214
LMO7	2345.02	1.13965	0.19858	5.73898	9.52467e-09	2.64243e-07
CCL2	372.041	1.14092	0.315048	3.62141	0.000292998	0.00135792
CLEC11A	761.423	1.14234	0.149367	7.64786	2.04348e-14	9.3587e-12
TPM1	5844.49	1.14397	0.345219	3.31375	0.000920552	0.00350805
F2RL1	287.256	1.14532	0.257455	4.44865	8.64134e-06	7.16227e-05
INKA2	493.888	1.1455	0.304352	3.76372	0.000167405	0.000851953
CSRP1	3557.12	1.14868	0.201095	5.71214	1.11561e-08	3.00464e-07
NLRP10	43.2951	1.14888	0.25521	4.50171	6.7408e-06	5.85e-05
UBASH3B	344.223	1.15184	0.233719	4.92829	8.29527e-07	1.02388e-05
SCG5	100.867	1.15296	0.299727	3.84669	0.000119724	0.000635468
CDH2	2372.44	1.15702	0.285506	4.05252	5.06683e-05	0.000311096
PCDH7	178.265	1.16455	0.240975	4.83265	1.34728e-06	1.54371e-05
SPRN	102.127	1.17418	0.269696	4.35372	1.33849e-05	0.000102832
MICAL2	5291.21	1.17689	0.215755	5.45475	4.90416e-08	1.00237e-06
HYAL3	40.2193	1.17732	0.21619	5.44577	5.15806e-08	1.03898e-06
PMEPA1	124.337	1.17804	0.32741	3.59806	0.000320595	0.00146096
PPP1R3C	1047.32	1.17883	0.232575	5.06862	4.00701e-07	5.71034e-06
GREM2	417.199	1.1796	0.299231	3.9421	8.07722e-05	0.000459229
SULF1	3175.99	1.18355	0.331881	3.56619	0.000362209	0.00161619
BEAN1	33.2478	1.18465	0.242068	4.89387	9.88732e-07	1.18856e-05
EHD3	444.983	1.18736	0.143773	8.25858	1.47418e-16	1.60619e-13
SLC16A6	42.4433	1.18988	0.279674	4.25454	2.09483e-05	0.000149
SLC12A5	14.4536	1.19369	0.3257	3.66501	0.000247325	0.00118095
FOXL1	245.408	1.19711	0.254606	4.70183	2.57835e-06	2.6344e-05
NEK7	4687.07	1.20056	0.213364	5.62681	1.83573e-08	4.56457e-07
FCRLB	177.873	1.20356	0.199762	6.02493	1.69178e-09	6.75868e-08
APCDD1L	567.498	1.20449	0.183056	6.57988	4.70843e-11	3.68827e-09
HMOX1	5125.26	1.20504	0.19166	6.28739	3.22846e-10	1.67503e-08
PANO1	16.3507	1.2051	0.299517	4.02349	5.73419e-05	0.000343793
CHST7	68.2408	1.20772	0.243987	4.94994	7.42352e-07	9.40495e-06
DCBLD2	9482.11	1.21133	0.210843	5.74516	9.18326e-09	2.59579e-07
COL7A1	626.117	1.21151	0.258759	4.682	2.84083e-06	2.86305e-05
PTGS1	6347.58	1.21213	0.236015	5.13584	2.80881e-07	4.23441e-06
GIPC2	37.0393	1.21292	0.267316	4.5374	5.69525e-06	5.13601e-05
HMGA2	460.428	1.21514	0.242987	5.00086	5.7075e-07	7.54183e-06
CELSR3	66.0402	1.21551	0.23974	5.07011	3.97591e-07	5.67277e-06
PTGIR	151.473	1.21742	0.312401	3.89698	9.73977e-05	0.000537189
LRIG1	731.51	1.21759	0.164508	7.40138	1.3478e-13	3.36529e-11
ADAP1	18.4569	1.22228	0.475731	2.56926	0.0101916	0.0257496
PLXNA4	415.933	1.23388	0.301971	4.08608	4.38727e-05	0.00027689
SFRP1	214.52	1.24059	0.449703	2.75868	0.00580358	0.0160826
THBS1	46843.4	1.24543	0.221491	5.62295	1.87726e-08	4.64855e-07
CNIH3	265.417	1.25474	0.229434	5.46885	4.52972e-08	9.44152e-07
MLLT11	108.632	1.26172	0.232448	5.42794	5.7008e-08	1.13874e-06
RASSF7	22.5966	1.27015	0.245387	5.17609	2.26582e-07	3.52449e-06
CXCL3	127.229	1.27078	0.282525	4.49794	6.86148e-06	5.93325e-05
GALNT6	53.7762	1.27574	0.389065	3.27899	0.00104178	0.00388119
CACNA1A	211.074	1.2788	0.185968	6.87646	6.13591e-12	6.39468e-10
FHOD3	239.492	1.28034	0.268102	4.77557	1.79201e-06	1.95248e-05
MOXD1	4547.67	1.28064	0.210275	6.09032	1.12688e-09	4.91115e-08
SLC6A17	97.5578	1.28213	0.287687	4.45669	8.32366e-06	6.98567e-05
ETV1	212.294	1.28415	0.314148	4.08773	4.35611e-05	0.000275358
SPAG4	41.6449	1.28716	0.259172	4.96641	6.82022e-07	8.8153e-06
TCAF2	86.7076	1.29648	0.211939	6.11723	9.52184e-10	4.22664e-08
FMN2	212.11	1.29811	0.182566	7.11033	1.15765e-12	1.67162e-10
NRXN2	33.605	1.30126	0.39407	3.30209	0.000959674	0.00362944
RAC2	540.35	1.30721	0.185798	7.03566	1.98313e-12	2.64087e-10
SERPINE2	31789.7	1.30795	0.224868	5.81653	6.00812e-09	1.84162e-07
TNFRSF10D	777.886	1.30998	0.163925	7.99138	1.33436e-15	1.14231e-12
NTM	457.067	1.31418	0.297653	4.41515	1.00942e-05	8.16323e-05
ASPHD1	79.3641	1.31495	0.191194	6.87754	6.08951e-12	6.39468e-10
SHANK2	149.914	1.32136	0.226305	5.83883	5.25698e-09	1.6668e-07
SLC17A9	24.0654	1.32398	0.374393	3.53633	0.000405721	0.00177207
APLP1	128.622	1.32862	0.220977	6.01249	1.82694e-09	7.17896e-08
MMP3	3205.86	1.33036	0.418722	3.17719	0.00148708	0.00523911
SPP1	157.911	1.33326	0.295697	4.50889	6.51689e-06	5.68449e-05
INPP4B	319.366	1.34295	0.206916	6.49033	8.56481e-11	5.96798e-09
PLEK2	33.3231	1.36249	0.281195	4.84536	1.2638e-06	1.46628e-05
SHC4	17.0388	1.36419	0.31899	4.27659	1.89778e-05	0.000137848
NR2F1	139.865	1.36449	0.256322	5.32334	1.01881e-07	1.85569e-06
ANGPT1	76.1623	1.36506	0.312409	4.36947	1.24549e-05	9.69301e-05
SMYD3	1753.37	1.36534	0.191689	7.12266	1.05866e-12	1.586e-10
ANKRD37	83.8967	1.38087	0.188912	7.3096	2.67933e-13	5.44268e-11
PDGFC	795.373	1.38342	0.26417	5.23685	1.63339e-07	2.70389e-06
H1-2	117.494	1.38774	0.243502	5.69907	1.20464e-08	3.18008e-07
GPAT3	64.7146	1.39294	0.303506	4.58948	4.44354e-06	4.17039e-05
SLC38A5	535.86	1.39785	0.259032	5.39644	6.79751e-08	1.31826e-06
GJA3	40.531	1.40523	0.222223	6.32351	2.55685e-10	1.3866e-08
INHBA	1557.23	1.40655	0.328438	4.28255	1.84762e-05	0.000134776
QPCTL	286.475	1.40703	0.213486	6.59072	4.377e-11	3.47406e-09
SLC8A1	121.916	1.40816	0.347585	4.05126	5.09428e-05	0.000312461
WNT5B	759.155	1.42677	0.261181	5.46274	4.68832e-08	9.70459e-07
PDCD1LG2	208.11	1.428	0.317284	4.50069	6.77338e-06	5.86977e-05
F2RL2	77.9276	1.42891	0.288826	4.94728	7.52577e-07	9.51438e-06
EPOP	98.0202	1.43226	0.222938	6.42449	1.32311e-10	8.15323e-09
PTPRF	3030.38	1.43613	0.224835	6.38751	1.68612e-10	9.95476e-09
SLC22A4	87.3231	1.43655	0.200797	7.15424	8.41349e-13	1.3322e-10
IGF2BP3	136.045	1.44364	0.280522	5.14628	2.65704e-07	4.04119e-06
SLC1A1	1434.84	1.44996	0.182469	7.94633	1.92111e-15	1.43903e-12
SOX9	119.469	1.45451	0.208447	6.97784	2.99749e-12	3.62878e-10
TGFBI	56695.6	1.45792	0.240767	6.05529	1.40161e-09	5.85263e-08
BNIP3	3035.63	1.46173	0.200308	7.2974	2.93371e-13	5.76402e-11
MT2A	8915.6	1.46259	0.243761	6.00012	1.97175e-09	7.49437e-08
PHLDA2	164.163	1.46706	0.238145	6.16036	7.25796e-10	3.27018e-08
PTPRB	315.449	1.46749	0.204201	7.18648	6.64848e-13	1.15481e-10
KCNN4	89.7422	1.47445	0.258704	5.69938	1.20241e-08	3.18008e-07
HOXB5	59.4808	1.47452	0.257782	5.72004	1.065e-08	2.88128e-07
FOLR3	58.6707	1.48395	0.279883	5.30206	1.14505e-07	2.03009e-06
GAS6	3913.51	1.4955	0.229027	6.5298	6.58575e-11	4.90342e-09
CCL28	49.9351	1.51592	0.213794	7.09053	1.33601e-12	1.89956e-10
SLC16A3	3693.81	1.52167	0.228727	6.6528	2.87576e-11	2.42718e-09
DGKG	8.81838	1.5233	0.424002	3.59267	0.000327311	0.00148536
FRMPD4	72.4062	1.52403	0.242567	6.28294	3.32238e-10	1.71525e-08
FGF1	132.142	1.5326	0.202655	7.56263	3.95012e-14	1.44502e-11
TEK	199.923	1.53476	0.418582	3.66657	0.000245825	0.00117519
PTPRR	25.1872	1.53729	0.283259	5.42715	5.72626e-08	1.14192e-06
SLC4A4	48.7611	1.53971	0.267043	5.76578	8.12813e-09	2.33052e-07
CKB	543.23	1.54303	0.253968	6.07568	1.23463e-09	5.26584e-08
ABTB2	204.579	1.55578	0.250689	6.206	5.43491e-10	2.55441e-08
NPTXR	398.06	1.56461	0.315934	4.95234	7.33255e-07	9.30509e-06
PRR7	85.6007	1.56835	0.224222	6.99463	2.65955e-12	3.32028e-10
COLGALT2	38.4257	1.57937	0.253938	6.21952	4.98682e-10	2.35303e-08
DNAJB4	1592.77	1.58022	0.208977	7.56169	3.97879e-14	1.44502e-11
RNF182	65.9377	1.58064	0.250266	6.31584	2.68698e-10	1.4506e-08
TMEM171	47.3215	1.58086	0.275332	5.74165	9.37588e-09	2.61935e-07
PCDHGA4	255.309	1.58611	0.227741	6.96455	3.29454e-12	3.94851e-10
PLEKHN1	16.3792	1.58675	0.378875	4.18807	2.81341e-05	0.000190175
CDC42EP3	1458.78	1.58819	0.228699	6.94446	3.79898e-12	4.4638e-10
LIF	222.205	1.58853	0.411339	3.86184	0.000112537	0.000604552
H2AC6	379.524	1.59212	0.244535	6.5108	7.47536e-11	5.42983e-09
GYS1	2339.56	1.6055	0.197362	8.13477	4.12732e-16	4.12216e-13
FSD1	16.0946	1.63295	0.422928	3.86105	0.000112899	0.000605684
PLOD2	6244.39	1.66838	0.265199	6.29105	3.15334e-10	1.65034e-08
PTGER2	70.2317	1.68361	0.279084	6.03262	1.61322e-09	6.55405e-08
SPRED3	157.842	1.69117	0.245583	6.88635	5.72407e-12	6.07106e-10
MET	349.273	1.69277	0.321656	5.26268	1.41972e-07	2.4273e-06
MYOZ2	78.8907	1.70059	0.34802	4.88648	1.02657e-06	1.22666e-05
RAMP1	17.5245	1.70953	0.265474	6.43954	1.19838e-10	7.72181e-09
TENM4	429.413	1.71196	0.270112	6.33798	2.32798e-10	1.30232e-08
LOXL3	2298.46	1.71628	0.314598	5.45547	4.88445e-08	1.00069e-06
RGS4	561.566	1.72725	0.242398	7.12566	1.03584e-12	1.57146e-10
COMP	105.279	1.7417	0.530354	3.28403	0.00102335	0.00382441
NPTX1	41.4163	1.74693	0.37855	4.61479	3.93499e-06	3.76384e-05
ARHGAP22	518.014	1.74942	0.315296	5.54851	2.8812e-08	6.52762e-07
MFSD2A	44.7032	1.75294	0.340486	5.14834	2.62801e-07	4.00722e-06
CPNE7	105.764	1.76171	0.232046	7.59207	3.1484e-14	1.25778e-11
CDKN2A	486.669	1.76836	0.20222	8.74473	2.2354e-18	4.46521e-15
SERPINE1	102998	1.77399	0.238332	7.44333	9.81812e-14	2.73651e-11
VSTM2L	65.9607	1.77403	0.176966	10.0247	1.18705e-23	1.42268e-19
BAIAP2L1	90.4563	1.78024	0.230608	7.71975	1.16556e-14	5.8205e-12
RAB3B	1398.65	1.79021	0.319482	5.60347	2.10098e-08	5.07666e-07
H2BC12	240.731	1.80646	0.264684	6.82496	8.7947e-12	9.00893e-10
XDH	23.3485	1.81255	0.39339	4.60752	4.07496e-06	3.87299e-05
PTHLH	24.769	1.82694	0.394691	4.62879	3.67808e-06	3.5464e-05
GRAMD1B	74.0396	1.85162	0.309803	5.97678	2.27591e-09	8.44483e-08
KCNC4	255.358	1.85173	0.214628	8.62762	6.26407e-18	1.0725e-14
KRT18	167.345	1.85378	0.355187	5.21916	1.79739e-07	2.93884e-06
H2AC18	150.457	1.8565	0.747335	2.48416	0.0129856	0.0314727
P3H2	56.3537	1.86814	0.296228	6.30644	2.85531e-10	1.52772e-08
KCNK6	295.117	1.86982	0.218116	8.57258	1.01192e-17	1.51599e-14
H4C8	28.4811	1.89144	0.357817	5.28604	1.24994e-07	2.18693e-06
CDCP1	745.481	1.89682	0.302917	6.26184	3.80457e-10	1.92395e-08
SLC2A1	1109.64	1.89721	0.28136	6.743	1.55146e-11	1.46412e-09
SERPINB7	172.536	1.90393	0.24908	7.64384	2.10834e-14	9.3587e-12
SERINC2	1301.4	1.90463	0.242771	7.84538	4.31634e-15	2.44541e-12
VTN	104.447	1.92179	0.280879	6.84204	7.8075e-12	8.06663e-10
FGF5	365.075	1.93271	0.307195	6.29146	3.14501e-10	1.65034e-08
ZNF365	36.4297	1.93459	0.308301	6.27501	3.4961e-10	1.79063e-08
TMEM158	1177.6	1.93777	0.334731	5.78903	7.07953e-09	2.09502e-07
H2BC4	33.4881	1.95444	0.350764	5.57195	2.51905e-08	5.88515e-07
TFPI2	4103.14	1.95575	0.363452	5.38104	7.40559e-08	1.41557e-06
PLAT	8069.81	1.98455	0.263424	7.53368	4.93304e-14	1.64229e-11
LRRC17	380.849	2.00917	0.386594	5.1971	2.0242e-07	3.23036e-06
F3	1940.38	2.03043	0.257219	7.8938	2.93133e-15	2.0309e-12
PFKFB4	132.464	2.03677	0.274181	7.42854	1.098e-13	2.92433e-11
SRGN	255.904	2.04476	0.343339	5.9555	2.59285e-09	9.30397e-08
ITGA2	473.565	2.04784	0.27071	7.56468	3.88817e-14	1.44502e-11
INSYN2B	233.217	2.07411	0.413383	5.0174	5.23762e-07	7.101e-06
H2BC5	35.4052	2.07632	0.300291	6.91437	4.69933e-12	5.26369e-10
CDA	38.6736	2.09715	0.325762	6.43767	1.21319e-10	7.77542e-09
PLEKHG5	69.9992	2.12356	0.410294	5.17571	2.27051e-07	3.52488e-06
WNT5A	982.806	2.1494	0.374826	5.73438	9.78672e-09	2.69022e-07
CCN4	466.919	2.15254	0.412809	5.21438	1.84436e-07	2.99927e-06
PREX1	108.625	2.16989	0.512879	4.2308	2.32862e-05	0.000162621
HAS2	1362.85	2.19864	0.517258	4.25057	2.13226e-05	0.000150768
FRMPD1	65.0101	2.19946	0.341415	6.44219	1.17759e-10	7.6289e-09
L1CAM	53.1636	2.2183	0.408926	5.42468	5.8057e-08	1.15584e-06
COL13A1	223.744	2.27356	0.333559	6.81606	9.35712e-12	9.50382e-10
STC1	315.013	2.27463	0.517725	4.39351	1.11536e-05	8.81292e-05
IL33	2068.54	2.27961	0.342253	6.66061	2.72699e-11	2.35129e-09
CCND1	16348.1	2.28378	0.391541	5.83281	5.45024e-09	1.69975e-07
DUSP4	13.6207	2.32412	0.407063	5.70949	1.13317e-08	3.04507e-07
P2RX5	88.8584	2.34519	0.337451	6.94972	3.66014e-12	4.34324e-10
ANGPTL4	2132.78	2.35555	0.40715	5.78547	7.23105e-09	2.13133e-07
HSPB7	424.392	2.43898	0.384943	6.33595	2.3589e-10	1.3044e-08
TGM2	1095.65	2.48202	0.431413	5.75324	8.75501e-09	2.49831e-07
LOXL4	1120.59	2.49798	0.415241	6.01573	1.79074e-09	7.05987e-08
WNK4	89.4825	2.54341	0.278635	9.12813	6.96946e-20	4.17645e-16
SEMA7A	3734.42	2.54817	0.3825	6.66188	2.70341e-11	2.34786e-09
BMP6	123.351	2.55122	0.405075	6.29816	3.01204e-10	1.59732e-08
FOXC2	85.8689	2.57139	0.38314	6.71135	1.92833e-11	1.73767e-09
GPR68	105.402	2.63484	0.555722	4.74129	2.12362e-06	2.23652e-05
FOXD1	203.787	2.69641	0.36811	7.32501	2.3889e-13	4.94004e-11
CXCL5	323.296	2.86108	0.532994	5.36793	7.96434e-08	1.50319e-06
DSP	940.389	2.89575	0.395329	7.32491	2.39068e-13	4.94004e-11
CXCL1	180.418	2.89718	0.621937	4.65832	3.18806e-06	3.13034e-05
SERPINB2	823.433	2.92491	0.494035	5.92045	3.21057e-09	1.10254e-07
CXCL8	186.265	2.99916	0.44307	6.76905	1.29631e-11	1.26104e-09
ANXA10	169.487	3.45406	0.537254	6.4291	1.28361e-10	8.0969e-09
