# Supplementary material for: Effect of Constant Inflammation on In Vitro Expanded Adipose-derived Mesenchymal Stromal Cells
Source: Stem Cell Rev Rep. 2025 Jun 5;21(6):1695–709. doi: 10.1007/s12015-025-10906-8 (PMC12356719; doi:10.1007/s12015-025-10906-8)
Supplement: Supplementary file 3 — Supplementary file3 (XLSX 119 KB) [file 12015_2025_10906_MOESM3_ESM.xlsx]

## Sheet: Sheet1
gene_name	baseMean	log2FoldChange	lfcSE	stat	pvalue	padj
ADH1B	3541.46	-4.51936	0.766956	-5.89259	3.80183e-09	4.08313e-08
MCF2L	102.314	-3.39397	0.422832	-8.02677	1.0007e-15	9.09201e-14
CDKN1C	352.173	-3.24244	0.418974	-7.73899	1.00206e-14	6.55722e-13
NEURL1B	95.0333	-3.04317	0.536289	-5.6745	1.39091e-08	1.23287e-07
AMOT	59.7813	-3.03289	0.325809	-9.30879	1.29302e-20	7.69897e-18
OMG	73.8764	-2.8206	0.418091	-6.74638	1.51584e-11	3.55925e-10
HES1	141.345	-2.78094	0.681444	-4.08095	4.48515e-05	0.000146788
SLC40A1	132.655	-2.75346	0.518541	-5.31001	1.09617e-07	7.43296e-07
SLC1A7	115.405	-2.75154	0.494824	-5.56064	2.68787e-08	2.19408e-07
TRIM67	90.4795	-2.67785	0.35814	-7.47711	7.59731e-14	3.63782e-12
MCAM	223.964	-2.61234	0.752525	-3.47144	0.000517676	0.00131701
SFRP2	874.659	-2.60713	0.421474	-6.18573	6.18153e-10	8.48896e-09
PLEKHG3	44.7126	-2.57325	0.409475	-6.28426	3.29413e-10	5.03796e-09
KLHDC7B	1158.61	-2.54064	0.572806	-4.43543	9.18889e-06	3.59011e-05
GUCY1A1	55.9243	-2.49104	0.336452	-7.40385	1.32294e-13	6.02367e-12
EVI2A	183.372	-2.48372	0.324924	-7.64399	2.10597e-14	1.21831e-12
RUBCNL	84.4453	-2.44905	0.358632	-6.82887	8.55841e-12	2.18653e-10
CYP19A1	163.255	-2.43501	0.517027	-4.70963	2.48161e-06	1.13511e-05
HUNK	56.6223	-2.41985	0.317005	-7.63347	2.28521e-14	1.29082e-12
MTUS1	417.492	-2.35865	0.293855	-8.02659	1.00221e-15	9.09201e-14
IQGAP3	638.948	-2.35502	0.429566	-5.48232	4.19788e-08	3.2325e-07
ZNF704	44.0743	-2.34669	0.281802	-8.32746	8.25934e-17	1.12021e-14
STUM	181.615	-2.34258	0.466401	-5.02267	5.09572e-07	2.80687e-06
CALCRL	56.1349	-2.3267	0.462493	-5.03078	4.88499e-07	2.69948e-06
AIF1L	116.875	-2.29367	0.43415	-5.28313	1.26992e-07	8.41578e-07
AQP11	186.481	-2.29233	0.287991	-7.95973	1.72412e-15	1.41679e-13
NUSAP1	971.766	-2.28884	0.432095	-5.29707	1.17677e-07	7.89899e-07
MXD3	106.897	-2.27078	0.324156	-7.00521	2.46613e-12	7.75115e-11
BCL2	174.768	-2.26576	0.283321	-7.99712	1.27364e-15	1.08599e-13
ARHGEF39	52.0607	-2.25872	0.393629	-5.73819	9.56936e-09	8.91081e-08
PPL	5138	-2.25193	0.428587	-5.25432	1.48571e-07	9.64827e-07
E2F2	112.357	-2.22343	0.411615	-5.40172	6.60066e-08	4.81434e-07
SYNE2	456.73	-2.21509	0.383289	-5.77918	7.50647e-09	7.20272e-08
ITIH5	2314.09	-2.19771	0.515577	-4.26261	2.0205e-05	7.2247e-05
KIF15	249.181	-2.17225	0.336829	-6.44912	1.12498e-10	2.00941e-09
SPC25	195.767	-2.1705	0.438568	-4.94906	7.45725e-07	3.93568e-06
SPC24	255.806	-2.16886	0.412496	-5.2579	1.45707e-07	9.50352e-07
TOP2A	3361.54	-2.16885	0.407709	-5.3196	1.03995e-07	7.11625e-07
BCL2L11	57.2228	-2.14383	0.255478	-8.39144	4.80229e-17	7.18843e-15
N4BP2L1	73.3448	-2.13612	0.301815	-7.0776	1.46669e-12	4.89238e-11
CYP27A1	42.3645	-2.12308	0.373391	-5.68594	1.30096e-08	1.16415e-07
DMKN	1829.9	-2.12079	0.579302	-3.66095	0.000251285	0.000690645
CDKN2C	585.224	-2.119	0.319627	-6.62961	3.36581e-11	7.21031e-10
STAG3	76.0569	-2.11121	0.325478	-6.48648	8.78663e-11	1.63132e-09
VIT	241.899	-2.10891	0.281659	-7.48745	7.02247e-14	3.39089e-12
DBP	71.6804	-2.10005	0.366256	-5.73383	9.81867e-09	9.08645e-08
PCLAF	343.429	-2.07579	0.395644	-5.24661	1.54922e-07	1.00118e-06
NDC80	478.194	-2.07474	0.377512	-5.49582	3.88904e-08	3.02804e-07
MKI67	3164.85	-2.0727	0.410642	-5.04745	4.47747e-07	2.50433e-06
KIF11	1013.24	-2.06613	0.385554	-5.35885	8.37542e-08	5.91715e-07
HSPA12B	221.853	-2.06125	0.338941	-6.08143	1.19116e-09	1.50943e-08
KIF18B	292.162	-2.04884	0.400878	-5.11089	3.20646e-07	1.87946e-06
APCDD1	180.253	-2.04766	0.307545	-6.65806	2.77465e-11	6.05217e-10
PLXDC2	104.05	-2.0474	0.369007	-5.54841	2.88275e-08	2.33293e-07
PKN3	77.0526	-2.03665	0.323273	-6.3001	2.97451e-10	4.60671e-09
APOBEC3B	476.823	-2.02097	0.34397	-5.87543	4.21737e-09	4.44178e-08
E2F8	106.14	-2.02032	0.446417	-4.52564	6.02131e-06	2.46851e-05
KNL1	397.154	-2.01415	0.385161	-5.22938	1.70077e-07	1.07817e-06
CDC25C	103.913	-2.01204	0.366823	-5.48505	4.13346e-08	3.19137e-07
APOE	2031.65	-2.00764	0.751427	-2.67178	0.00754506	0.0144934
RAD54L	202.871	-2.00064	0.373707	-5.3535	8.62692e-08	6.0662e-07
SLITRK4	41.6622	-1.99599	0.338973	-5.88834	3.90088e-09	4.17081e-08
FOXO1	153.399	-1.99255	0.288677	-6.90234	5.11544e-12	1.41146e-10
EGFL6	317.384	-1.99198	0.584167	-3.40995	0.000649744	0.00161124
RARRES2	1096.25	-1.9875	0.584709	-3.39913	0.000676013	0.00166809
NEIL3	130	-1.98392	0.400709	-4.95102	7.38248e-07	3.89794e-06
CENPM	115.17	-1.98192	0.34821	-5.69173	1.25755e-08	1.13057e-07
AS3MT	22.5722	-1.98175	0.442334	-4.48021	7.45688e-06	2.98449e-05
ESCO2	328.489	-1.98165	0.417856	-4.74241	2.11186e-06	9.82456e-06
CENPF	1121.7	-1.97504	0.40114	-4.92358	8.49743e-07	4.39364e-06
TLE2	23.5685	-1.96656	0.420093	-4.68125	2.8513e-06	1.27642e-05
ASF1B	626.792	-1.96541	0.401941	-4.88978	1.00948e-06	5.07494e-06
C1QTNF2	47.2788	-1.96291	0.330992	-5.93039	3.02224e-09	3.35727e-08
TAF9B	197.79	-1.9604	0.227052	-8.63415	5.91638e-18	1.20082e-15
AURKB	283.64	-1.94971	0.348943	-5.58748	2.30382e-08	1.92119e-07
KHK	24.0619	-1.93931	0.28417	-6.82445	8.82655e-12	2.23936e-10
EPHB2	129.704	-1.93792	0.36662	-5.28592	1.25077e-07	8.31647e-07
FAXDC2	111.082	-1.93696	0.348176	-5.56315	2.64941e-08	2.17158e-07
CENPU	458.303	-1.93684	0.32235	-6.00849	1.87257e-09	2.20709e-08
MYBL2	826.553	-1.93579	0.392753	-4.92878	8.27467e-07	4.30074e-06
CDK1	873.46	-1.93193	0.39594	-4.87936	1.06431e-06	5.32156e-06
CENPA	170.424	-1.92896	0.353417	-5.45802	4.81461e-08	3.65831e-07
KIF4A	509.639	-1.92607	0.374556	-5.14227	2.71437e-07	1.61795e-06
ADRA2A	27.3723	-1.9181	0.470599	-4.07587	4.5842e-05	0.000149539
CKAP2L	451.29	-1.91763	0.387803	-4.94484	7.62052e-07	4.00596e-06
NEK2	139.732	-1.91697	0.369359	-5.19	2.10299e-07	1.29878e-06
FOXM1	1265.16	-1.91621	0.323742	-5.91896	3.23989e-09	3.53993e-08
KIFC1	748.855	-1.91293	0.368701	-5.1883	2.12221e-07	1.30795e-06
TK1	1226.51	-1.91032	0.367098	-5.20386	1.95195e-07	1.21973e-06
BUB1B	392.463	-1.90441	0.348814	-5.45968	4.76999e-08	3.63594e-07
NCAPG	730.919	-1.9028	0.382994	-4.96823	6.75667e-07	3.59925e-06
ASPM	616.751	-1.90262	0.402806	-4.72342	2.31916e-06	1.06856e-05
NR4A1	786.6	-1.90247	0.593877	-3.20348	0.00135777	0.00310767
RRM2	2677.25	-1.89634	0.420953	-4.50489	6.64089e-06	2.69575e-05
ZNF367	223.744	-1.89575	0.321314	-5.9	3.63493e-09	3.92146e-08
ITGA11	2281.52	-1.8955	0.390505	-4.85398	1.21009e-06	5.92915e-06
KIF2C	602.66	-1.89531	0.395706	-4.7897	1.67033e-06	7.93426e-06
EVI2B	277.775	-1.89374	0.2965	-6.38698	1.69191e-10	2.84959e-09
SKA1	455.287	-1.89358	0.326348	-5.80232	6.54051e-09	6.41989e-08
WEE1	652.656	-1.89188	0.255309	-7.41015	1.26156e-13	5.76608e-12
ITGB8	281.889	-1.88806	0.45816	-4.12095	3.77309e-05	0.000126633
LMNB1	694.99	-1.88672	0.373864	-5.04653	4.49911e-07	2.51409e-06
ESPL1	417.5	-1.88362	0.308794	-6.09994	1.0611e-09	1.35756e-08
FIBIN	577.282	-1.88342	0.216786	-8.68792	3.69137e-18	8.84083e-16
ANLN	2101.2	-1.88233	0.389224	-4.8361	1.32414e-06	6.41964e-06
CCNA2	776.344	-1.88009	0.372367	-5.04904	4.44033e-07	2.4917e-06
SKA3	244.154	-1.87666	0.342499	-5.4793	4.27006e-08	3.28203e-07
C5	157.139	-1.87656	0.252228	-7.43996	1.00717e-13	4.69296e-12
FGD5	175.588	-1.87285	0.32656	-5.7351	9.74577e-09	9.03294e-08
UCP2	21.8088	-1.87281	0.337665	-5.54637	2.91658e-08	2.35668e-07
IMPA2	303.9	-1.87262	0.26142	-7.16328	7.87681e-13	2.76612e-11
HMGB2	1700.64	-1.87235	0.270434	-6.92348	4.40682e-12	1.25947e-10
CDCA3	221.02	-1.87153	0.367983	-5.08593	3.65835e-07	2.11025e-06
PRC1	1389.92	-1.86782	0.381125	-4.90079	9.54501e-07	4.84534e-06
METTL7A	497.132	-1.86683	0.255429	-7.30859	2.69962e-13	1.09959e-11
GTSE1	448.203	-1.859	0.346217	-5.36948	7.89661e-08	5.61199e-07
PPM1L	89.4535	-1.85562	0.331322	-5.60066	2.13533e-08	1.79948e-07
PNMA8B	50.2302	-1.85523	0.33375	-5.55876	2.71705e-08	2.21314e-07
KIF14	215.498	-1.85105	0.434747	-4.25777	2.06472e-05	7.36891e-05
BMP4	92.7299	-1.85017	0.52561	-3.52005	0.000431468	0.00112006
MAF	463.838	-1.84646	0.28858	-6.39842	1.56989e-10	2.6818e-09
PLK1	592.955	-1.84553	0.449579	-4.10503	4.0427e-05	0.000133992
SPAG5	519.743	-1.84549	0.34245	-5.38908	7.08189e-08	5.10877e-07
KIF20A	530.111	-1.84028	0.448297	-4.10505	4.04232e-05	0.000133992
PBK	437.797	-1.84014	0.328991	-5.5933	2.22798e-08	1.86966e-07
BARD1	175.015	-1.83873	0.318724	-5.76904	7.97225e-09	7.59488e-08
TMEM30B	115.782	-1.83463	0.288905	-6.3503	2.14897e-10	3.49124e-09
CDT1	384.086	-1.8294	0.334369	-5.4712	4.4699e-08	3.42444e-07
FAM83D	373.535	-1.82342	0.409091	-4.45725	8.30159e-06	3.29106e-05
PLK4	242.424	-1.82291	0.292237	-6.23779	4.43788e-10	6.49677e-09
NCAPH	337.667	-1.82267	0.334839	-5.44341	5.227e-08	3.92434e-07
CDCA8	436.745	-1.82229	0.343287	-5.30836	1.10617e-07	7.48809e-07
TPX2	1699.18	-1.82048	0.320873	-5.67353	1.39886e-08	1.23717e-07
FAM111B	385.503	-1.8186	0.463836	-3.92078	8.82616e-05	0.000268803
HRK	163.42	-1.81798	0.339838	-5.34956	8.81699e-08	6.17809e-07
CIT	640.083	-1.81724	0.319797	-5.68247	1.3276e-08	1.18377e-07
CCNB2	334.277	-1.81125	0.351681	-5.15026	2.60129e-07	1.55908e-06
SGO1	116.64	-1.80994	0.342368	-5.28652	1.24663e-07	8.29814e-07
FANCD2	252.233	-1.80914	0.300009	-6.03027	1.63687e-09	1.97397e-08
COL14A1	248.12	-1.80694	0.307431	-5.87753	4.16441e-09	4.3976e-08
HJURP	450.124	-1.80689	0.344805	-5.24034	1.60283e-07	1.02806e-06
MND1	72.0813	-1.80551	0.373409	-4.83521	1.33004e-06	6.44045e-06
IRS2	1080.71	-1.80391	0.297748	-6.0585	1.37395e-09	1.70675e-08
DLGAP5	407.42	-1.80276	0.407195	-4.42726	9.54381e-06	3.71665e-05
FANCI	971.714	-1.80178	0.282299	-6.38251	1.74211e-10	2.91365e-09
TTK	310.779	-1.79846	0.330045	-5.44913	5.06171e-08	3.817e-07
ERCC6L	126.621	-1.79453	0.365443	-4.91056	9.08176e-07	4.64364e-06
AR	97.2293	-1.79383	0.243664	-7.36192	1.81288e-13	7.80908e-12
HMMR	390.635	-1.79086	0.349439	-5.12496	2.97608e-07	1.75819e-06
TYMS	1556.94	-1.78638	0.306278	-5.83255	5.45873e-09	5.50702e-08
WDR76	326.201	-1.77426	0.328354	-5.40348	6.53592e-08	4.77533e-07
PRIM1	141.779	-1.77221	0.314534	-5.63442	1.75653e-08	1.51327e-07
RSPO3	1035.88	-1.77201	0.547973	-3.23376	0.00122172	0.00282599
STMN1	1730.52	-1.7706	0.278992	-6.34641	2.20391e-10	3.56166e-09
PDK4	313.299	-1.7698	0.317982	-5.56572	2.61075e-08	2.14576e-07
PLBD1	161.466	-1.76712	0.335288	-5.27046	1.36082e-07	8.96356e-07
TOX	84.6474	-1.7664	0.333049	-5.30374	1.13456e-07	7.63709e-07
HELLS	286.753	-1.76609	0.317959	-5.55447	2.78462e-08	2.2638e-07
UBE2C	467.695	-1.75717	0.391137	-4.49246	7.04035e-06	2.83769e-05
THRB	308.009	-1.75532	0.215033	-8.16301	3.26788e-16	3.40285e-14
FMO1	59.9578	-1.75274	0.432731	-4.05042	5.1125e-05	0.000165242
CDCA5	580.183	-1.75069	0.311944	-5.6122	1.99772e-08	1.69545e-07
STON2	519.789	-1.75064	0.258695	-6.76718	1.31317e-11	3.14503e-10
TACC3	1067.06	-1.74937	0.321684	-5.43815	5.38371e-08	4.02937e-07
DAPK2	159.786	-1.74836	0.268057	-6.52235	6.92138e-11	1.32402e-09
NHSL2	66.2187	-1.73575	0.264535	-6.56152	5.32633e-11	1.05951e-09
FBXO5	389.804	-1.73506	0.311841	-5.56392	2.6378e-08	2.16354e-07
BIRC5	945.41	-1.73115	0.369618	-4.68362	2.81854e-06	1.26365e-05
KIF23	688.869	-1.72839	0.292098	-5.91715	3.27568e-09	3.57578e-08
IL17RD	331.866	-1.72698	0.226664	-7.61912	2.55405e-14	1.40944e-12
DEPDC1	352.757	-1.72188	0.391643	-4.39654	1.09991e-05	4.20543e-05
GLB1L2	30.1055	-1.71866	0.285432	-6.02123	1.73094e-09	2.06867e-08
APOC1	35.0964	-1.71786	0.60445	-2.84201	0.00448297	0.00909736
NCAPD2	1789.35	-1.70925	0.273763	-6.24354	4.27765e-10	6.30848e-09
MFAP4	1288.51	-1.70743	0.352046	-4.85002	1.2345e-06	6.03638e-06
KIF24	123.564	-1.70395	0.309063	-5.51328	3.52202e-08	2.79367e-07
PKMYT1	364.612	-1.70162	0.334639	-5.08496	3.67711e-07	2.11903e-06
CEP55	851.082	-1.70045	0.302252	-5.62593	1.84512e-08	1.57486e-07
TRIM59	222.952	-1.6985	0.254719	-6.66811	2.59122e-11	5.70402e-10
CCNF	484.193	-1.69408	0.29406	-5.76098	8.36247e-09	7.91626e-08
RPS6KA5	107.526	-1.69182	0.269883	-6.2687	3.64073e-10	5.4771e-09
CLIC6	84.1779	-1.68813	0.377661	-4.46997	7.82322e-06	3.11654e-05
NCAPG2	893.258	-1.68712	0.289749	-5.82269	5.79096e-09	5.79822e-08
TLCD4	20.5862	-1.68431	0.329494	-5.11182	3.19074e-07	1.873e-06
TCF19	808.473	-1.6753	0.320039	-5.23468	1.65271e-07	1.05385e-06
NHSL1	409.371	-1.67387	0.23034	-7.26694	3.67735e-13	1.41897e-11
ANGPTL2	5329.61	-1.671	0.287781	-5.80652	6.37849e-09	6.2918e-08
CDCA2	444.577	-1.66624	0.281682	-5.9153	3.31265e-09	3.60477e-08
GPRASP1	41.6203	-1.66335	0.284531	-5.84595	5.03678e-09	5.14637e-08
NUF2	156.817	-1.65989	0.35173	-4.71922	2.36749e-06	1.08874e-05
CDKN3	205.701	-1.65946	0.321072	-5.16852	2.35959e-07	1.43489e-06
KCNJ2	119.062	-1.65932	0.271955	-6.10148	1.05094e-09	1.35323e-08
PHF19	404.001	-1.65677	0.23701	-6.99032	2.74252e-12	8.50821e-11
MNS1	104.012	-1.65456	0.273157	-6.05717	1.38541e-09	1.71742e-08
DIAPH3	529.487	-1.65315	0.278392	-5.93821	2.88155e-09	3.22382e-08
RAD51AP1	315.584	-1.64676	0.306078	-5.3802	7.44052e-08	5.31624e-07
WDR62	150.152	-1.64442	0.332897	-4.93974	7.82281e-07	4.09548e-06
GUCY1B1	257.077	-1.64195	0.200569	-8.18646	2.69032e-16	2.9024e-14
TMPO	1527.92	-1.64181	0.273191	-6.00977	1.85789e-09	2.1941e-08
EXO1	279.565	-1.64041	0.336919	-4.86887	1.12238e-06	5.54934e-06
MYLIP	227.04	-1.63981	0.238428	-6.87757	6.088e-12	1.62986e-10
AOC3	112.596	-1.63777	0.403277	-4.06116	4.88301e-05	0.000158295
SV2A	24.9545	-1.63687	0.275529	-5.94083	2.83584e-09	3.18268e-08
KIF18A	162.534	-1.63058	0.314943	-5.17737	2.2504e-07	1.37915e-06
EGR3	820.773	-1.62569	0.685569	-2.3713	0.0177258	0.0309917
ARHGAP11A	995.6	-1.62543	0.285512	-5.69303	1.24803e-08	1.12624e-07
HERC5	154.581	-1.61084	0.194701	-8.27344	1.30152e-16	1.62351e-14
PLXNC1	1268.23	-1.61009	0.236766	-6.80033	1.04381e-11	2.57724e-10
KLF15	23.5927	-1.60885	0.305142	-5.27244	1.34619e-07	8.88186e-07
DHFR	1127.46	-1.60781	0.252727	-6.36185	1.99337e-10	3.27892e-09
HTR2B	67.3276	-1.60505	0.293148	-5.47523	4.36956e-08	3.35635e-07
CENPH	181.678	-1.6022	0.25739	-6.22481	4.82149e-10	6.93125e-09
MCM7	1724.59	-1.60052	0.302225	-5.29579	1.18501e-07	7.94095e-07
BLM	131.006	-1.59711	0.339777	-4.70047	2.59566e-06	1.18007e-05
CXCL12	943.56	-1.59631	0.38241	-4.17434	2.98846e-05	0.000102836
PRR11	687.033	-1.59339	0.31489	-5.06015	4.18921e-07	2.3652e-06
H2AX	914.26	-1.5928	0.265288	-6.00405	1.92454e-09	2.26167e-08
NR3C2	23.5441	-1.59207	0.275908	-5.7703	7.91323e-09	7.54466e-08
TWIST1	575.637	-1.5917	0.202407	-7.86385	3.72513e-15	2.77071e-13
SHCBP1	790.998	-1.59047	0.304029	-5.23133	1.68292e-07	1.06856e-06
PSIP1	1476.38	-1.58771	0.235245	-6.74917	1.48694e-11	3.50514e-10
USP1	844.211	-1.58758	0.251188	-6.32028	2.6109e-10	4.13565e-09
IRF4	174.689	-1.58007	0.27834	-5.67674	1.37283e-08	1.22137e-07
KIF26B	104.32	-1.5795	0.286797	-5.50736	3.64259e-08	2.87365e-07
C16orf86	33.4382	-1.57808	0.233449	-6.75984	1.38142e-11	3.28223e-10
RACGAP1	1105.7	-1.57756	0.277201	-5.69103	1.26276e-08	1.1344e-07
EME1	80.9915	-1.57683	0.323012	-4.88165	1.05202e-06	5.2623e-06
BRCA1	503.496	-1.57234	0.261539	-6.01187	1.83398e-09	2.17015e-08
ATAD5	74.5915	-1.5719	0.276048	-5.69429	1.23885e-08	1.1188e-07
FMO4	32.9483	-1.56618	0.232595	-6.73349	1.65644e-11	3.82931e-10
GAS2L3	163.67	-1.56582	0.338117	-4.63099	3.63918e-06	1.58585e-05
FOS	7354.29	-1.56484	0.402354	-3.88922	0.000100568	0.000303198
ATAD2	1089.11	-1.56465	0.27575	-5.67415	1.39378e-08	1.23451e-07
MELK	796.187	-1.5645	0.256162	-6.10747	1.01224e-09	1.30762e-08
PAPLN	91.5638	-1.56218	0.332966	-4.6917	2.70943e-06	1.22297e-05
PER3	369.318	-1.55964	0.23149	-6.73739	1.6126e-11	3.74968e-10
TNFAIP8L1	82.482	-1.55917	0.346985	-4.49349	7.00657e-06	2.82504e-05
GALNT15	1396.94	-1.55755	0.294811	-5.28321	1.26941e-07	8.41578e-07
CRIP1	218.149	-1.5575	0.274017	-5.68395	1.31618e-08	1.17533e-07
CLCN4	29.3346	-1.55522	0.251449	-6.18504	6.20881e-10	8.51666e-09
CLSPN	495.813	-1.55488	0.395314	-3.93327	8.37976e-05	0.000256447
RBL1	459.15	-1.55429	0.243106	-6.39348	1.62153e-10	2.75759e-09
DTL	443.529	-1.55298	0.333051	-4.66289	3.11805e-06	1.3824e-05
RGMA	256.589	-1.552	0.276277	-5.61755	1.93688e-08	1.64837e-07
CDC45	224.381	-1.55176	0.338489	-4.58437	4.55368e-06	1.93233e-05
MITF	215.562	-1.55104	0.224161	-6.91931	4.53847e-12	1.29093e-10
POLQ	147.585	-1.54732	0.297003	-5.20978	1.89065e-07	1.18599e-06
NR4A3	137.419	-1.54708	0.367225	-4.21289	2.52129e-05	8.81015e-05
KCNT2	23.2793	-1.54707	0.237907	-6.50284	7.88172e-11	1.48402e-09
CENPP	131.283	-1.5466	0.238392	-6.48765	8.71859e-11	1.6235e-09
ADCY1	1172.85	-1.5438	0.21299	-7.24824	4.22223e-13	1.60512e-11
ADAMTS10	97.9071	-1.54292	0.272808	-5.65567	1.55235e-08	1.35294e-07
CENPI	169.954	-1.53938	0.287855	-5.34776	8.90493e-08	6.21844e-07
YPEL1	21.0903	-1.53763	0.33418	-4.60121	4.2004e-06	1.7977e-05
TROAP	104.088	-1.53687	0.363477	-4.22824	2.35522e-05	8.29033e-05
ANKRD35	33.2608	-1.5368	0.219141	-7.01283	2.33547e-12	7.45793e-11
JUP	90.3645	-1.53577	0.392955	-3.90827	9.29588e-05	0.000282175
ACE	2781.79	-1.53199	0.41114	-3.72621	0.000194383	0.000549643
KIZ	349.951	-1.52939	0.235942	-6.48205	9.04868e-11	1.67219e-09
PLEKHG1	64.4404	-1.5291	0.352486	-4.33804	1.43756e-05	5.33957e-05
C7orf31	34.1751	-1.52853	0.263159	-5.80841	6.30706e-09	6.24707e-08
HIRIP3	224.857	-1.52434	0.230475	-6.61388	3.74385e-11	7.99156e-10
BUB1	445.948	-1.52366	0.310138	-4.91285	8.97632e-07	4.60152e-06
OIP5	58.0534	-1.51427	0.324937	-4.66019	3.15911e-06	1.39957e-05
AEBP1	10495.2	-1.50882	0.354087	-4.26114	2.03384e-05	7.26371e-05
RGS9	52.9034	-1.50789	0.268863	-5.60839	2.04215e-08	1.7307e-07
CYP7B1	78.1807	-1.50502	0.489517	-3.07451	0.00210849	0.0046151
FANCA	254.312	-1.50216	0.29832	-5.03541	4.76829e-07	2.64231e-06
HASPIN	110.547	-1.49889	0.288705	-5.19179	2.08283e-07	1.28766e-06
TIMELESS	731.853	-1.49642	0.232694	-6.43086	1.26887e-10	2.22796e-09
CNKSR2	25.9491	-1.49363	0.361202	-4.13516	3.547e-05	0.000119716
SAPCD2	123.615	-1.48912	0.50134	-2.97028	0.00297524	0.00630183
CDC20	505.464	-1.48856	0.430986	-3.45385	0.000552653	0.00139739
LIG1	603.253	-1.48772	0.251507	-5.91522	3.31428e-09	3.60477e-08
CENPE	417.582	-1.48659	0.315583	-4.71059	2.46997e-06	1.13065e-05
MAMSTR	18.5057	-1.48494	0.239123	-6.20993	5.30079e-10	7.53883e-09
KIF20B	447.349	-1.48435	0.275367	-5.39045	7.02817e-08	5.07613e-07
RAI2	56.0645	-1.48359	0.320216	-4.63309	3.60252e-06	1.57045e-05
PEG3	20.5031	-1.48263	0.279165	-5.31094	1.09059e-07	7.39933e-07
FLRT2	1576.89	-1.48136	0.206528	-7.17267	7.35465e-13	2.61341e-11
SLC27A3	451.087	-1.47972	0.232582	-6.36213	1.98976e-10	3.27749e-09
AKNA	490.852	-1.47688	0.189731	-7.78406	7.02341e-15	4.77872e-13
OTUD1	137.524	-1.47521	0.228979	-6.44257	1.17464e-10	2.08413e-09
CHAF1B	240.591	-1.47479	0.305315	-4.83039	1.36269e-06	6.58788e-06
B3GALT4	110.724	-1.47443	0.301349	-4.89277	9.94257e-07	5.01315e-06
MESP2	20.3113	-1.47144	0.250964	-5.86316	4.54135e-09	4.72071e-08
REV3L	1652.73	-1.4693	0.206605	-7.11165	1.14662e-12	3.88975e-11
ZWINT	668.387	-1.4676	0.280945	-5.2238	1.75289e-07	1.10711e-06
DEPDC1B	72.3908	-1.46758	0.314487	-4.66658	3.06249e-06	1.35928e-05
TICRR	206.089	-1.46632	0.2723	-5.38495	7.2463e-08	5.2023e-07
DNALI1	32.3306	-1.46609	0.282058	-5.19782	2.0164e-07	1.2532e-06
SPATA13	635.85	-1.46069	0.203152	-7.19015	6.47207e-13	2.34858e-11
RNF144A	415.644	-1.45609	0.225481	-6.45769	1.06313e-10	1.91442e-09
THOC6	183.547	-1.45542	0.192889	-7.54536	4.51032e-14	2.32806e-12
MBOAT1	139.422	-1.4546	0.226284	-6.4282	1.29126e-10	2.26065e-09
SIPA1L2	33.1219	-1.4507	0.349866	-4.14645	3.37677e-05	0.000114629
CENPW	139.475	-1.44897	0.207514	-6.98252	2.8993e-12	8.78964e-11
SNX22	44.3642	-1.44719	0.250538	-5.77632	7.63517e-09	7.30281e-08
PDGFRL	202.671	-1.44611	0.209737	-6.89486	5.39182e-12	1.4809e-10
ORC1	130.712	-1.44304	0.335561	-4.30038	1.70506e-05	6.20234e-05
RIPOR3	312.682	-1.44298	0.237778	-6.06859	1.29038e-09	1.61805e-08
MIF4GD	55.7701	-1.44259	0.206663	-6.98039	2.94357e-12	8.89844e-11
GPC3	219.562	-1.43963	0.375745	-3.83139	0.00012742	0.000375363
SCUBE2	40.0637	-1.43824	0.264652	-5.43447	5.49601e-08	4.10061e-07
H1-10	1058.92	-1.43778	0.219715	-6.54381	5.99703e-11	1.17152e-09
ATP2A3	54.3993	-1.43458	0.247518	-5.79585	6.7978e-09	6.63436e-08
SMC4	1805.52	-1.43321	0.241923	-5.92422	3.13776e-09	3.44882e-08
POLA1	519.684	-1.43243	0.252512	-5.67272	1.40551e-08	1.24214e-07
NAPRT	119.859	-1.43111	0.241736	-5.92014	3.21669e-09	3.52101e-08
ZGRF1	84.7732	-1.43049	0.295369	-4.84306	1.27857e-06	6.22898e-06
FRAS1	3893.48	-1.42835	0.242168	-5.89818	3.67525e-09	3.95783e-08
KNTC1	397.129	-1.42807	0.221483	-6.44777	1.1351e-10	2.02274e-09
UNC5B	1225.29	-1.41835	0.295345	-4.80234	1.56821e-06	7.48476e-06
CKAP2	1090.07	-1.41554	0.257372	-5.49998	3.79827e-08	2.97089e-07
DEPP1	2019.36	-1.41139	0.406556	-3.47158	0.000517398	0.00131686
INCENP	887.196	-1.41128	0.262151	-5.38348	7.30591e-08	5.22943e-07
PXK	647.047	-1.40728	0.209266	-6.72486	1.75766e-11	4.03218e-10
RRM1	1842.97	-1.40466	0.23997	-5.85349	4.8135e-09	4.96056e-08
GINS1	256.127	-1.40449	0.233812	-6.0069	1.89101e-09	2.22663e-08
TCF4	1688.27	-1.40328	0.216308	-6.48744	8.73096e-11	1.6235e-09
ABCA6	692.442	-1.40143	0.226187	-6.19589	5.79584e-10	8.10808e-09
CFD	2147.9	-1.40084	0.369563	-3.79052	0.000150332	0.000435362
ID1	171.214	-1.40025	0.382193	-3.66373	0.000248571	0.000683971
BRME1	22.6702	-1.4	0.232587	-6.01924	1.75237e-09	2.08595e-08
MAD2L1	452.92	-1.39967	0.269447	-5.19461	2.05151e-07	1.27116e-06
MCM2	1141.97	-1.39528	0.273043	-5.11011	3.21975e-07	1.88448e-06
FAM72D	47.5471	-1.3944	0.335955	-4.15055	3.31682e-05	0.000112838
C21orf58	80.8331	-1.3914	0.285394	-4.87536	1.08613e-06	5.41706e-06
ARHGAP28	443.031	-1.39079	0.272892	-5.09647	3.46038e-07	2.00794e-06
SLC9A9	365.602	-1.38607	0.264445	-5.24143	1.59337e-07	1.02419e-06
PLCE1	109.663	-1.3827	0.249055	-5.5518	2.8274e-08	2.29547e-07
TM7SF2	77.3581	-1.38156	0.310287	-4.45251	8.48718e-06	3.35315e-05
MMP11	162.08	-1.38148	0.312054	-4.42705	9.55325e-06	3.71791e-05
NSD2	1739.6	-1.37962	0.247551	-5.57308	2.50282e-08	2.07413e-07
E2F7	281.308	-1.37883	0.255022	-5.40669	6.4199e-08	4.6963e-07
SORBS1	24.2394	-1.37862	0.35882	-3.84208	0.000121994	0.000360977
BRIP1	267.102	-1.37378	0.270096	-5.08628	3.65158e-07	2.10837e-06
ZNF519	26.7171	-1.37091	0.249477	-5.49511	3.90458e-08	3.03422e-07
CDCA7	99.2286	-1.37021	0.304267	-4.50332	6.69008e-06	2.71112e-05
P2RX7	546.084	-1.37014	0.296715	-4.61771	3.88007e-06	1.68023e-05
CEP128	113.65	-1.36875	0.263061	-5.20318	1.95911e-07	1.22189e-06
NEMP2	122.212	-1.36695	0.152009	-8.99257	2.4151e-19	9.03775e-17
NFIB	624.219	-1.36595	0.155972	-8.75766	1.99344e-18	5.30476e-16
EZH2	339.699	-1.3648	0.232655	-5.86622	4.45836e-09	4.64655e-08
RECQL4	271.804	-1.3613	0.248311	-5.48222	4.20023e-08	3.2325e-07
IRX1	111.124	-1.35826	0.164045	-8.27981	1.23368e-16	1.55508e-14
STIL	399.625	-1.35359	0.243882	-5.55019	2.85358e-08	2.31202e-07
SEMA3D	63.1039	-1.35235	0.294373	-4.59398	4.34866e-06	1.85453e-05
FXYD1	52.6361	-1.3502	0.374998	-3.60054	0.000317562	0.000851311
CENPQ	228.473	-1.34983	0.277075	-4.87171	1.10636e-06	5.49736e-06
CENPK	147.941	-1.34936	0.261421	-5.16163	2.44809e-07	1.4806e-06
EFS	44.9594	-1.34824	0.289375	-4.65915	3.17512e-06	1.40562e-05
DNA2	73.1792	-1.34759	0.249252	-5.40653	6.42566e-08	4.69764e-07
ZNF521	306.445	-1.34738	0.170009	-7.92534	2.2752e-15	1.80434e-13
PBX1	1490.51	-1.34727	0.227714	-5.91651	3.28853e-09	3.58626e-08
GINS2	224.965	-1.34713	0.252515	-5.33486	9.56178e-08	6.61863e-07
EGR2	574.286	-1.34446	0.459335	-2.92697	0.00342277	0.00716052
CBX7	160.562	-1.34412	0.217351	-6.18413	6.24473e-10	8.52687e-09
FAM72C	44.2437	-1.34221	0.35128	-3.8209	0.000132965	0.000390355
TNFSF10	2051.13	-1.34166	0.254025	-5.28159	1.2807e-07	8.48252e-07
BRCA2	267.348	-1.34109	0.246799	-5.43395	5.51205e-08	4.11001e-07
ARHGAP26	226.865	-1.33208	0.268438	-4.96233	6.96514e-07	3.69387e-06
CCDC69	373.492	-1.3314	0.254089	-5.23991	1.60653e-07	1.02988e-06
MCM5	1078.47	-1.33039	0.25579	-5.20108	1.98134e-07	1.234e-06
DYNC2I2	735.426	-1.33002	0.212847	-6.24873	4.13798e-10	6.12513e-09
CCNE2	193.028	-1.32865	0.379017	-3.50552	0.000455712	0.0011751
TFEB	14.3233	-1.32855	0.344573	-3.85563	0.000115433	0.000343687
C18orf54	173.667	-1.32581	0.257819	-5.14241	2.71243e-07	1.61759e-06
SOS1	1981.87	-1.3252	0.209872	-6.31433	2.71341e-10	4.26419e-09
DNM1	251.995	-1.32483	0.279559	-4.73901	2.14763e-06	9.97589e-06
LRIG3	1078.63	-1.32349	0.225455	-5.87031	4.34972e-09	4.55713e-08
CCDC121	21.9017	-1.3216	0.233516	-5.65958	1.51745e-08	1.32542e-07
RTKN2	35.2177	-1.32057	0.291614	-4.52849	5.94065e-06	2.43962e-05
GBGT1	17.8162	-1.31868	0.367048	-3.59266	0.000327321	0.000874536
KIAA0040	83.9792	-1.31723	0.375064	-3.51203	0.0004447	0.00114967
MMS22L	302.008	-1.31572	0.246033	-5.34774	8.90574e-08	6.21844e-07
LSP1	1596.7	-1.31511	0.459596	-2.86144	0.0042172	0.00861498
CD163	60.5673	-1.31384	0.431996	-3.04132	0.00235547	0.0050979
GDPD5	281.892	-1.31237	0.259416	-5.05892	4.21637e-07	2.37941e-06
REPS2	34.952	-1.31052	0.280089	-4.67896	2.88339e-06	1.29031e-05
PTGFR	625.884	-1.30814	0.195379	-6.6954	2.15089e-11	4.8234e-10
CREB3L4	51.3602	-1.30573	0.184975	-7.05894	1.67777e-12	5.53333e-11
THBS4	19.0364	-1.3041	0.290122	-4.49499	6.95723e-06	2.80703e-05
MYBL1	127.86	-1.30159	0.294979	-4.4125	1.02184e-05	3.94854e-05
MAP2K6	18.5527	-1.30144	0.369802	-3.5193	0.000432685	0.00112297
C1R	31400.4	-1.29999	0.256512	-5.06794	4.0214e-07	2.28554e-06
C2	2042.17	-1.29844	0.205951	-6.30459	2.88965e-10	4.50566e-09
ANXA3	34.1223	-1.29739	0.295109	-4.39632	1.10103e-05	4.20836e-05
FOSB	1143.77	-1.29724	0.379808	-3.41551	0.000636635	0.00158497
COL21A1	142.701	-1.29305	0.39586	-3.26642	0.00108916	0.00255238
PXYLP1	135.713	-1.2925	0.196099	-6.59106	4.36691e-11	9.08731e-10
EEPD1	123.981	-1.29204	0.271074	-4.76638	1.87563e-06	8.81503e-06
ZFPM2	158.697	-1.28888	0.265122	-4.86144	1.16534e-06	5.73334e-06
MASTL	381.615	-1.28739	0.222357	-5.78974	7.04962e-09	6.83003e-08
ZNF90	28.3468	-1.28626	0.201874	-6.37158	1.87095e-10	3.11e-09
CPT1B	52.999	-1.2856	0.387486	-3.31779	0.000907314	0.00216662
CD34	89.3433	-1.28434	0.460635	-2.78819	0.00530034	0.0105575
FRAT1	31.0612	-1.28283	0.215472	-5.9536	2.62305e-09	2.96891e-08
SLC2A12	85.4607	-1.28053	0.291844	-4.38771	1.14551e-05	4.35339e-05
IRF2BPL	1483.55	-1.27729	0.218853	-5.83628	5.33807e-09	5.4035e-08
GPRC5B	2649.95	-1.27634	0.366699	-3.48064	0.000500223	0.00127719
FAM72B	71.7362	-1.2757	0.294244	-4.3355	1.45429e-05	5.39115e-05
H1-0	2241.74	-1.27447	0.197127	-6.46523	1.01144e-10	1.84073e-09
CCDC102B	20.8821	-1.27326	0.443029	-2.87398	0.00405329	0.0083213
VGLL3	3357.26	-1.27117	0.215612	-5.89565	3.73212e-09	4.01187e-08
ZBED3	96.3274	-1.26992	0.173975	-7.29942	2.89012e-13	1.1575e-11
BBC3	249.664	-1.2694	0.180068	-7.04955	1.79496e-12	5.88894e-11
RETREG1	105.405	-1.26786	0.201638	-6.28777	3.2206e-10	4.95079e-09
MIS18BP1	422.82	-1.26711	0.19098	-6.63476	3.25027e-11	6.97527e-10
MBNL3	150.975	-1.26535	0.198489	-6.37492	1.83062e-10	3.04891e-09
H2AZ1	3125.84	-1.2608	0.225158	-5.59961	2.14838e-08	1.80793e-07
UBE2T	242.563	-1.25944	0.271315	-4.642	3.45057e-06	1.51302e-05
MCM4	1648.41	-1.25837	0.266249	-4.7263	2.28643e-06	1.05511e-05
C3	6270.02	-1.25831	0.369412	-3.40624	0.000658649	0.00162995
POC1A	218.021	-1.25797	0.249811	-5.03567	4.76171e-07	2.64111e-06
EMP2	830.957	-1.25764	0.191379	-6.57147	4.982e-11	1.00606e-09
MCM10	197.802	-1.25715	0.356374	-3.5276	0.000419338	0.00109283
RFC3	318.669	-1.25583	0.25399	-4.94442	7.63712e-07	4.01292e-06
LIN9	100.287	-1.25557	0.201822	-6.22116	4.93495e-10	7.08585e-09
IQCC	26.0707	-1.25354	0.261283	-4.79763	1.60555e-06	7.64776e-06
PLTP	1960.75	-1.25126	0.288179	-4.34196	1.41216e-05	5.25827e-05
C1orf112	140.613	-1.24932	0.229469	-5.44439	5.19824e-08	3.9052e-07
RAD51	200.19	-1.24888	0.239264	-5.21967	1.7924e-07	1.12909e-06
MCM8	374.449	-1.24835	0.260175	-4.79813	1.60156e-06	7.63181e-06
KLF5	58.42	-1.24734	0.270581	-4.60987	4.02929e-06	1.73626e-05
ARHGAP19	315.595	-1.24455	0.231724	-5.37085	7.83667e-08	5.576e-07
POU6F1	35.0108	-1.24254	0.238551	-5.20868	1.90185e-07	1.19176e-06
SPON1	688.124	-1.24224	0.434464	-2.85924	0.00424664	0.00866919
PRX	87.4557	-1.24121	0.194146	-6.39316	1.62487e-10	2.75759e-09
SETDB2	353.79	-1.23987	0.174716	-7.09652	1.27941e-12	4.30365e-11
NTRK2	98.0913	-1.23894	0.328757	-3.76855	0.000164197	0.000470735
CHTF18	185.001	-1.23878	0.248447	-4.98609	6.16134e-07	3.31304e-06
FES	245.019	-1.23816	0.194482	-6.36646	1.93439e-10	3.19949e-09
NRM	199.568	-1.23776	0.193145	-6.40848	1.46976e-10	2.53607e-09
APPL2	380.098	-1.23717	0.162134	-7.63055	2.33757e-14	1.30805e-12
POLD1	493.023	-1.23655	0.231667	-5.33761	9.41802e-08	6.53802e-07
CAMK4	55.3229	-1.23607	0.200192	-6.17442	6.64069e-10	8.99573e-09
DEK	2554.01	-1.23276	0.192182	-6.41456	1.41234e-10	2.45175e-09
ELN	3826.99	-1.23199	0.406924	-3.02757	0.00246531	0.0053059
CCDC15	79.2895	-1.23044	0.273539	-4.49821	6.85275e-06	2.76955e-05
HYKK	21.7985	-1.22675	0.204395	-6.00184	1.95099e-09	2.28457e-08
TRANK1	1226.95	-1.22519	0.206611	-5.92995	3.03022e-09	3.36302e-08
RMI2	320.025	-1.22123	0.196762	-6.20667	5.41184e-10	7.66944e-09
ARPIN	610.121	-1.22002	0.173983	-7.01231	2.34415e-12	7.46574e-11
FANCG	353.638	-1.21934	0.231878	-5.25854	1.45202e-07	9.47571e-07
UBR7	771.211	-1.21624	0.195987	-6.20572	5.44461e-10	7.70676e-09
CCN5	14245.1	-1.21613	0.23693	-5.13286	2.85376e-07	1.69093e-06
RTN4RL2	175.464	-1.21446	0.276334	-4.39492	1.10814e-05	4.23285e-05
POLE2	71.5468	-1.214	0.280016	-4.33545	1.4546e-05	5.39115e-05
KLHL24	398.487	-1.21379	0.228062	-5.32218	1.02534e-07	7.04376e-07
CDCA4	517.362	-1.21095	0.232656	-5.20489	1.94113e-07	1.21511e-06
ANP32E	918.581	-1.21023	0.196261	-6.16646	6.98363e-10	9.38597e-09
MEOX2	43.9213	-1.20935	0.236639	-5.11053	3.21259e-07	1.88213e-06
EDA	25.462	-1.2073	0.29332	-4.11598	3.8554e-05	0.000128854
LBR	556.393	-1.20398	0.21542	-5.58897	2.28415e-08	1.9101e-07
MTFR2	84.8721	-1.20282	0.270506	-4.44654	8.72634e-06	3.43856e-05
PCNA	1846.3	-1.20269	0.21621	-5.56261	2.65771e-08	2.1764e-07
ZNF436	408.946	-1.20199	0.156872	-7.66223	1.82734e-14	1.09265e-12
PAIP2B	34.6908	-1.20065	0.188214	-6.37917	1.78049e-10	2.97369e-09
NR1D2	1280.14	-1.19974	0.162697	-7.37406	1.65513e-13	7.25143e-12
KIF22	727.222	-1.19915	0.218469	-5.48889	4.04466e-08	3.12887e-07
TMEM106C	715.454	-1.19802	0.172152	-6.95909	3.42489e-12	1.01769e-10
ZBTB10	226.425	-1.19524	0.167641	-7.12975	1.00551e-12	3.44911e-11
PCDHAC2	99.6986	-1.194	0.324234	-3.68252	0.000230937	0.000640748
FKBP5	671.736	-1.19338	0.181558	-6.573	4.93105e-11	9.97455e-10
LBH	214.686	-1.19293	0.321745	-3.7077	0.000209154	0.00058615
CEP152	142.236	-1.19238	0.214508	-5.55866	2.7186e-08	2.21314e-07
CELF2	1505.05	-1.1914	0.156151	-7.62981	2.35097e-14	1.30944e-12
REXO5	75.4515	-1.19085	0.199807	-5.96002	2.52213e-09	2.86824e-08
TRIP13	445.753	-1.18918	0.268131	-4.43508	9.2037e-06	3.59355e-05
OMD	63.0784	-1.18872	0.325031	-3.65724	0.000254947	0.000699744
PM20D2	46.5274	-1.18325	0.238003	-4.97155	6.6421e-07	3.54137e-06
E2F1	228.144	-1.18109	0.27141	-4.35168	1.35096e-05	5.0461e-05
SERPINB9	74.2973	-1.18021	0.225568	-5.23219	1.67514e-07	1.06418e-06
CKS1B	476.097	-1.17901	0.210973	-5.58842	2.29149e-08	1.91357e-07
XRCC2	74.2343	-1.17687	0.293319	-4.01226	6.01409e-05	0.000190274
KLHDC8B	304.781	-1.17525	0.217571	-5.4017	6.60138e-08	4.81434e-07
LIPE	28.8583	-1.17492	0.221952	-5.2936	1.19933e-07	8.02794e-07
PRKN	40.6717	-1.16878	0.226602	-5.15786	2.4979e-07	1.50616e-06
PHGDH	3157.2	-1.16813	0.195433	-5.97713	2.27096e-09	2.62498e-08
CDK2	497.455	-1.16696	0.222633	-5.24163	1.59166e-07	1.02364e-06
CDC6	551.656	-1.16522	0.315989	-3.68754	0.000226433	0.000629858
FSBP	26.9923	-1.16342	0.249121	-4.67009	3.01071e-06	1.34077e-05
WDHD1	460.915	-1.16256	0.205512	-5.65688	1.54153e-08	1.34449e-07
PIM1	1504.22	-1.16217	0.312764	-3.71579	0.000202567	0.000569746
ADGRA2	4739.59	-1.16206	0.18734	-6.20297	5.54072e-10	7.81509e-09
CDC25B	2979.69	-1.16166	0.191889	-6.05382	1.41447e-09	1.74982e-08
CCDC152	71.6085	-1.16119	0.240067	-4.83695	1.31848e-06	6.39483e-06
ITPKB	347.754	-1.16107	0.191911	-6.05005	1.44799e-09	1.7876e-08
GINS4	282.954	-1.16087	0.239514	-4.84676	1.25497e-06	6.12649e-06
COBLL1	643.524	-1.16077	0.154382	-7.51881	5.52782e-14	2.74671e-12
TBC1D8	187.335	-1.16062	0.224545	-5.16878	2.35632e-07	1.43379e-06
HDAC5	969.693	-1.15975	0.221575	-5.23414	1.65755e-07	1.05581e-06
PTTG1	370.86	-1.15931	0.28142	-4.11952	3.79654e-05	0.000127278
UHRF1	917.756	-1.15666	0.268379	-4.30978	1.63414e-05	5.97521e-05
LMOD1	390.543	-1.1559	0.462686	-2.49824	0.012481	0.02278
B3GNT8	43.8342	-1.15516	0.196894	-5.86691	4.43988e-09	4.63937e-08
H2AZ2	1376.53	-1.15084	0.169801	-6.77758	1.22202e-11	2.96059e-10
HSPA2	74.3484	-1.15056	0.359445	-3.20094	0.00136979	0.00313159
ACBD4	51.1599	-1.14758	0.191073	-6.00595	1.9021e-09	2.2375e-08
PIMREG	104.327	-1.14601	0.356752	-3.21234	0.0013166	0.00302153
PIFO	18.5958	-1.14504	0.260165	-4.40122	1.07643e-05	4.12886e-05
SERPINF1	8367.32	-1.14499	0.216555	-5.28729	1.24142e-07	8.2727e-07
GALNT13	95.8123	-1.13953	0.251307	-4.53439	5.77691e-06	2.38794e-05
PLCL1	74.6122	-1.13812	0.237623	-4.7896	1.67111e-06	7.93479e-06
ACSS1	308.714	-1.13578	0.200884	-5.65391	1.56839e-08	1.36394e-07
MCM3	1409.83	-1.13528	0.231268	-4.90893	9.15729e-07	4.67428e-06
LDB2	82.0081	-1.13506	0.23127	-4.90794	9.20373e-07	4.69598e-06
GPSM2	426.924	-1.13491	0.234876	-4.83195	1.35204e-06	6.53907e-06
CSRP2	31.5572	-1.13476	0.233131	-4.86749	1.13027e-06	5.58141e-06
ABLIM1	277.235	-1.13445	0.224147	-5.06119	4.16656e-07	2.35463e-06
RNASEH2A	420.099	-1.13411	0.21462	-5.28427	1.26207e-07	8.38693e-07
FNDC1	152.648	-1.13337	0.344857	-3.28649	0.00101444	0.00239509
SMC3	1148.97	-1.13331	0.165743	-6.83778	8.04313e-12	2.07999e-10
SLC46A3	48.8126	-1.13318	0.211404	-5.36024	8.31099e-08	5.8751e-07
AVPI1	443.154	-1.13048	0.191447	-5.9049	3.52868e-09	3.81371e-08
POLE	581.967	-1.12888	0.20062	-5.62697	1.83407e-08	1.56767e-07
C8orf88	85.7531	-1.12868	0.182512	-6.18414	6.24409e-10	8.52687e-09
EYA1	118.629	-1.12865	0.212658	-5.30735	1.11233e-07	7.5196e-07
ANKRD53	18.6698	-1.12788	0.321485	-3.50834	0.000450918	0.00116399
ARNT2	552.957	-1.12691	0.311527	-3.61738	0.000297601	0.000804282
CIP2A	358.056	-1.12642	0.228063	-4.93908	7.84929e-07	4.10639e-06
FUZ	130.193	-1.1238	0.195987	-5.73407	9.80464e-09	9.08048e-08
DUT	1298.44	-1.12264	0.152284	-7.37205	1.68024e-13	7.31667e-12
SVEP1	1313.21	-1.12094	0.234443	-4.78126	1.74198e-06	8.21916e-06
RMI1	251.546	-1.11996	0.194838	-5.74819	9.02028e-09	8.47198e-08
LRRK2	205.185	-1.11774	0.162404	-6.88249	5.88152e-12	1.58629e-10
AURKA	528.023	-1.11749	0.308412	-3.62336	0.000290801	0.000788573
AGT	213.203	-1.11609	0.352408	-3.16705	0.00153995	0.00347548
NPR1	178.502	-1.11602	0.381296	-2.92693	0.0034233	0.00716052
DBF4	255.003	-1.11294	0.222819	-4.9948	5.88953e-07	3.17884e-06
XRCC3	192.672	-1.11025	0.219977	-5.04712	4.48528e-07	2.50753e-06
SULT1A1	29.7216	-1.1085	0.404931	-2.7375	0.00619079	0.0121234
BGN	2700.68	-1.10804	0.457951	-2.41955	0.0155397	0.0276054
PRXL2A	126.911	-1.10778	0.250231	-4.42705	9.55313e-06	3.71791e-05
PTCHD4	100.191	-1.10623	0.324303	-3.4111	0.000647008	0.00160512
SMC2	1158.77	-1.10233	0.201517	-5.47018	4.49573e-08	3.44003e-07
TENT5B	296.966	-1.10185	0.330488	-3.33401	0.000856027	0.00205347
JAG1	488.107	-1.10034	0.224899	-4.89257	9.95264e-07	5.01611e-06
ZCCHC14	1268.16	-1.09984	0.163472	-6.72801	1.72004e-11	3.95346e-10
SLC19A3	19.045	-1.09897	0.362672	-3.03019	0.00244397	0.00526755
NACAD	31.3014	-1.09817	0.263729	-4.16399	3.12728e-05	0.00010712
USP51	25.6423	-1.09777	0.199689	-5.49739	3.85446e-08	3.00502e-07
GUSB	685.502	-1.09689	0.151746	-7.22848	4.88445e-13	1.83358e-11
MFSD13A	33.0135	-1.09608	0.240008	-4.56687	4.95059e-06	2.08597e-05
TNNT3	44.379	-1.09542	0.462399	-2.36899	0.0178366	0.0311587
ODF3B	176.16	-1.09394	0.158047	-6.92159	4.46606e-12	1.27336e-10
FAM111A	1175.18	-1.0939	0.198075	-5.52264	3.3394e-08	2.66417e-07
SUSD3	39.8007	-1.09382	0.338089	-3.23531	0.0012151	0.00281276
ALG10	66.6097	-1.09373	0.195531	-5.59365	2.22342e-08	1.86715e-07
PAQR8	186.639	-1.09189	0.184327	-5.92364	3.14884e-09	3.45622e-08
PHF7	48.5609	-1.09166	0.179114	-6.09476	1.09602e-09	1.39775e-08
MTBP	76.4649	-1.08805	0.238677	-4.55865	5.14833e-06	2.16396e-05
RADIL	63.8705	-1.08521	0.171491	-6.32807	2.48251e-10	3.95846e-09
NEURL2	19.974	-1.08036	0.287145	-3.76243	0.000168274	0.0004815
MARCHF9	45.5763	-1.08017	0.309415	-3.49102	0.000481179	0.0012332
SOX4	139.046	-1.07884	0.194937	-5.53432	3.12435e-08	2.50933e-07
CCNB1	848.785	-1.07869	0.321757	-3.35249	0.000800871	0.00193668
ARHGAP44	167.687	-1.07861	0.20168	-5.34811	8.8875e-08	6.21295e-07
NYNRIN	521.153	-1.07707	0.274504	-3.9237	8.71989e-05	0.000265837
IER2	5600.79	-1.07648	0.231282	-4.65441	3.24906e-06	1.43425e-05
CEP95	121.485	-1.07607	0.164238	-6.55193	5.67974e-11	1.11867e-09
PSMC3IP	160.024	-1.07456	0.266652	-4.02982	5.58207e-05	0.000178206
C4B	1005.26	-1.07445	0.253965	-4.23068	2.32987e-05	8.21693e-05
HMCN1	1086.74	-1.07406	0.213126	-5.03953	4.66671e-07	2.59442e-06
NCAPD3	743.416	-1.07371	0.212359	-5.0561	4.27918e-07	2.41145e-06
COL6A3	78728.3	-1.07337	0.215417	-4.98276	6.26833e-07	3.35853e-06
ARHGAP11B	34.7049	-1.07134	0.274844	-3.89798	9.69981e-05	0.000293395
CEP57	506.731	-1.07076	0.124549	-8.59705	8.17896e-18	1.55465e-15
HOXC4	49.8593	-1.0698	0.222857	-4.80041	1.58342e-06	7.54837e-06
PAQR4	267.033	-1.06877	0.227287	-4.70228	2.57269e-06	1.17007e-05
MATCAP2	14.7754	-1.06723	0.230551	-4.62903	3.67374e-06	1.59975e-05
ARSI	105.979	-1.0649	0.176344	-6.03875	1.55314e-09	1.89205e-08
RFC5	195.758	-1.06419	0.232047	-4.58609	4.51616e-06	1.91777e-05
DDIAS	146.937	-1.0622	0.284955	-3.7276	0.00019331	0.000546737
SLC37A4	221.9	-1.06202	0.143848	-7.38295	1.54824e-13	6.89224e-12
CDKN1B	561.976	-1.06145	0.138344	-7.67254	1.68626e-14	1.01472e-12
SPATA6	69.417	-1.06055	0.200249	-5.29614	1.18279e-07	7.93498e-07
THBS3	547.878	-1.05748	0.190192	-5.56008	2.69656e-08	2.19968e-07
HAUS4	230.943	-1.05639	0.20843	-5.06833	4.01312e-07	2.28191e-06
SHMT1	189.1	-1.05578	0.169288	-6.23658	4.4723e-10	6.53632e-09
FBLN7	83.2888	-1.05383	0.292391	-3.60417	0.000313147	0.000840792
EVC2	280.46	-1.05355	0.156111	-6.74873	1.49147e-11	3.50891e-10
ZNF727	26.0054	-1.05257	0.199788	-5.26843	1.37593e-07	9.0482e-07
GMNN	300.355	-1.05235	0.22403	-4.69734	2.63565e-06	1.19508e-05
DCLK1	1605.97	-1.05062	0.247525	-4.24449	2.19088e-05	7.76898e-05
POLD3	540.591	-1.05032	0.177392	-5.9209	3.20194e-09	3.50807e-08
CALHM2	957.482	-1.04894	0.167285	-6.27038	3.60166e-10	5.43198e-09
SLFN13	99.4435	-1.04798	0.175179	-5.98237	2.19917e-09	2.55184e-08
CENPO	482.303	-1.04638	0.215718	-4.8507	1.23027e-06	6.01815e-06
PODN	5542.74	-1.04515	0.246819	-4.23449	2.2907e-05	8.08939e-05
RFC4	199.788	-1.04442	0.208636	-5.00595	5.5588e-07	3.02438e-06
CPZ	643.473	-1.04357	0.382213	-2.73032	0.00632722	0.0123652
SGO2	332.662	-1.04337	0.24869	-4.19545	2.72335e-05	9.46101e-05
PTHLH	52.8095	-1.04232	0.319717	-3.26014	0.00111358	0.00260351
TEDC2	76.9553	-1.0423	0.237029	-4.39734	1.09586e-05	4.19127e-05
SP4	62.671	-1.04048	0.159028	-6.54273	6.04055e-11	1.1781e-09
CHAF1A	532.082	-1.04021	0.238082	-4.36912	1.24751e-05	4.69559e-05
ELAPOR2	2032.15	-1.03953	0.274054	-3.79315	0.00014875	0.000431199
SLC27A1	620.736	-1.0394	0.225168	-4.61613	3.90962e-06	1.69017e-05
CPXM1	2883.31	-1.03839	0.351159	-2.95703	0.00310614	0.00655553
ADGRD1	4312.38	-1.03817	0.23591	-4.40072	1.07892e-05	4.13575e-05
OSBPL7	27.998	-1.03809	0.223729	-4.63993	3.48524e-06	1.52704e-05
FAM102B	199.62	-1.03741	0.149585	-6.93526	4.05463e-12	1.16437e-10
LRRCC1	169.2	-1.03698	0.175377	-5.91287	3.36208e-09	3.65012e-08
TGIF2	57.2402	-1.03467	0.233929	-4.42302	9.73303e-06	3.77928e-05
HMGN2	5306.82	-1.03205	0.156916	-6.57707	4.79811e-11	9.77166e-10
HAUS5	231.293	-1.03102	0.183974	-5.60418	2.09247e-08	1.76959e-07
TRAIP	94.809	-1.02895	0.204698	-5.02669	4.99031e-07	2.75387e-06
CPEB3	77.6491	-1.02823	0.190572	-5.3955	6.83327e-08	4.96974e-07
SMAD9	31.6288	-1.02787	0.208369	-4.9329	8.10172e-07	4.22553e-06
DSN1	424.09	-1.02442	0.204657	-5.00555	5.57018e-07	3.02845e-06
NASP	1416.26	-1.02396	0.204155	-5.01557	5.28757e-07	2.89655e-06
ORC6	159.623	-1.01865	0.256613	-3.96961	7.19907e-05	0.000223571
LRRC75A	45.0742	-1.01788	0.226452	-4.4949	6.96016e-06	2.80727e-05
IGFLR1	148.554	-1.01693	0.169164	-6.01149	1.83823e-09	2.17303e-08
PARP1	2853.06	-1.01494	0.180337	-5.62801	1.82305e-08	1.56047e-07
FOXP2	310.703	-1.0148	0.207696	-4.88596	1.02927e-06	5.15925e-06
SASS6	91.6611	-1.01421	0.182329	-5.56253	2.65893e-08	2.1764e-07
PPM1D	226.971	-1.01341	0.120267	-8.42634	3.56641e-17	5.61944e-15
DCAF12L2	107.852	-1.01227	0.267978	-3.77743	0.000158453	0.000456123
C4A	1542.18	-1.01193	0.227209	-4.45376	8.43804e-06	3.33594e-05
ADGRL1	102.402	-1.01034	0.281631	-3.58746	0.000333919	0.000888991
ACACB	182.805	-1.0102	0.148027	-6.82447	8.82478e-12	2.23936e-10
CCP110	275.598	-1.00996	0.162872	-6.20093	5.6129e-10	7.90758e-09
PLD1	95.5307	-1.00722	0.277975	-3.62342	0.000290734	0.000788572
PMP22	2992.34	-1.00685	0.162389	-6.20024	5.63778e-10	7.9333e-09
OGN	121.398	-1.00652	0.339049	-2.96865	0.00299114	0.00633066
FBXO32	526.97	-1.00605	0.387001	-2.59962	0.00933281	0.0175118
TMEM97	276.857	-1.00474	0.204788	-4.90624	9.28382e-07	4.7308e-06
SCCPDH	1174.33	-1.00348	0.125294	-8.00902	1.15627e-15	1.01811e-13
SLC43A1	208.151	-1.00145	0.161935	-6.18427	6.23913e-10	8.52687e-09
GFRA2	78.7969	1.00118	0.306258	3.26907	0.00107901	0.00253009
CPPED1	898.45	1.0021	0.149598	6.69857	2.10474e-11	4.73764e-10
PROSER2	107.315	1.00234	0.194348	5.15747	2.50302e-07	1.50849e-06
PTPRB	290.956	1.00333	0.24517	4.09239	4.26958e-05	0.000140591
PTPN12	2040.8	1.00567	0.125761	7.99663	1.2787e-15	1.08599e-13
ADAMTS9	43.197	1.00767	0.427181	2.35888	0.0183301	0.0319138
TCAF2	268.217	1.00795	0.174288	5.78324	7.32755e-09	7.0764e-08
SLC12A5	23.63	1.01047	0.217257	4.65104	3.30262e-06	1.45507e-05
TBX2	344.285	1.01137	0.207046	4.88475	1.0356e-06	5.18666e-06
FKBP14	1031.62	1.01138	0.143652	7.04046	1.91603e-12	6.25191e-11
KLHL35	38.1392	1.01449	0.187504	5.4105	6.28494e-08	4.61448e-07
ZNF593	218.176	1.01684	0.151372	6.71748	1.84899e-11	4.21745e-10
MAP2K3	2483.46	1.0188	0.110588	9.21259	3.18352e-20	1.5249e-17
ADAM23	583.601	1.02225	0.168289	6.07435	1.24488e-09	1.56756e-08
ADAMTS4	308.057	1.02242	0.326185	3.13448	0.00172156	0.00383263
HECW2	258.825	1.02257	0.246217	4.15312	3.27973e-05	0.000111721
B3GAT3	614.587	1.02383	0.164191	6.23563	4.49959e-10	6.56304e-09
EHD3	406.513	1.02425	0.189253	5.41207	6.23001e-08	4.57977e-07
CYCS	2278.71	1.02493	0.204289	5.01708	5.24623e-07	2.87654e-06
ACTN1	11876.6	1.0254	0.151192	6.78208	1.18456e-11	2.88902e-10
THY1	15342.6	1.02733	0.144126	7.12801	1.01833e-12	3.47422e-11
PAM16	138.59	1.02761	0.165068	6.22538	4.80382e-10	6.91415e-09
TMEM171	270.647	1.02794	0.185326	5.54665	2.91198e-08	2.35456e-07
HMOX2	663.048	1.02801	0.122501	8.39186	4.78524e-17	7.18843e-15
SLC46A1	186.642	1.02811	0.143618	7.15866	8.14709e-13	2.84436e-11
LPCAT4	685.091	1.03054	0.227338	4.53306	5.81342e-06	2.39952e-05
PVR	1457.16	1.03087	0.16479	6.25566	3.95837e-10	5.8957e-09
FASN	2018.25	1.03122	0.175026	5.8918	3.82e-09	4.09897e-08
RAB43	1079.05	1.03329	0.140237	7.36814	1.73031e-13	7.5074e-12
COX7A1	53.6653	1.03498	0.202078	5.12168	3.0283e-07	1.78464e-06
PFKP	5332.66	1.03683	0.147739	7.01801	2.25045e-12	7.2444e-11
CSRP1	4566.95	1.0374	0.128149	8.09528	5.71345e-16	5.60807e-14
KCNJ12	64.3617	1.03816	0.252946	4.10427	4.0559e-05	0.000134331
RASSF7	16.6152	1.03848	0.239619	4.33387	1.46512e-05	5.42178e-05
MYCBP	286.109	1.03856	0.216546	4.79602	1.61846e-06	7.70618e-06
DGKG	133.684	1.0399	0.200374	5.18981	2.10513e-07	1.29943e-06
MRPL17	723.433	1.04232	0.174735	5.96514	2.44429e-09	2.79832e-08
LYN	232.937	1.04741	0.281289	3.7236	0.000196402	0.000553943
AK4	3677.93	1.04764	0.120545	8.69088	3.59642e-18	8.78921e-16
HSPB1	3201.95	1.05036	0.182902	5.74275	9.31492e-09	8.71454e-08
HOXB6	238.131	1.05044	0.210851	4.98191	6.29597e-07	3.36882e-06
ZC3HAV1L	31.7696	1.0514	0.204714	5.13597	2.80693e-07	1.66566e-06
CELSR1	53.6644	1.05407	0.323079	3.26258	0.00110402	0.00258266
SNRPA1	667.302	1.05497	0.171789	6.14106	8.19723e-10	1.08948e-08
ENDOD1	3255.66	1.05574	0.136581	7.72972	1.07784e-14	6.97684e-13
TRPV2	2548.35	1.05577	0.135581	7.78702	6.86069e-15	4.72166e-13
NOL6	1328.89	1.0567	0.186409	5.66871	1.43879e-08	1.26594e-07
H2BC21	375.453	1.05888	0.199145	5.31711	1.0543e-07	7.18156e-07
LAYN	1075.05	1.05928	0.17104	6.19316	5.89686e-10	8.19199e-09
NMNAT2	471.672	1.05967	0.172749	6.13415	8.56145e-10	1.13411e-08
CORO2A	26.6024	1.06149	0.23406	4.5351	5.75761e-06	2.38143e-05
PDCD1LG2	1059.15	1.06591	0.22712	4.69314	2.69042e-06	1.21531e-05
LIN7A	36.1433	1.07025	0.470386	2.27525	0.0228909	0.0388765
XYLT2	987.437	1.07055	0.146624	7.30131	2.84986e-13	1.1452e-11
TSPYL2	547.35	1.07188	0.139989	7.65693	1.90435e-14	1.12537e-12
P4HA3	224.147	1.07237	0.224209	4.78291	1.72777e-06	8.16499e-06
SHB	372.339	1.07619	0.139861	7.6947	1.41824e-14	8.66502e-13
CARD10	186.681	1.07681	0.191351	5.6274	1.82946e-08	1.56484e-07
ENTPD7	336.772	1.07851	0.157976	6.82707	8.66641e-12	2.20809e-10
RELT	97.7226	1.07892	0.200882	5.37091	7.83416e-08	5.576e-07
LIN7B	14.9597	1.08004	0.26753	4.03707	5.41221e-05	0.000173663
SMIM3	2230.1	1.08502	0.144079	7.53073	5.04586e-14	2.56035e-12
ABCC11	29.5379	1.08731	0.231043	4.70609	2.52508e-06	1.15236e-05
SSR3	5914.52	1.08818	0.176054	6.18097	6.37087e-10	8.6892e-09
ACLY	7088.93	1.089	0.136126	7.99992	1.24503e-15	1.08038e-13
TRNP1	907.52	1.09126	0.165464	6.59513	4.24871e-11	8.87928e-10
HIF1A	13346.3	1.0922	0.164124	6.65471	2.83854e-11	6.16906e-10
ABAT	360.752	1.09591	0.161702	6.77737	1.22379e-11	2.96059e-10
ADIRF	235.587	1.09714	0.24093	4.55379	5.26888e-06	2.20688e-05
SLC16A9	27.7813	1.09819	0.325755	3.37122	0.000748361	0.00182555
SMTN	1282.76	1.0982	0.181836	6.03953	1.5456e-09	1.88671e-08
LSR	39.663	1.10325	0.158497	6.96073	3.38509e-12	1.01088e-10
GPR146	36.636	1.10355	0.304723	3.6215	0.000292904	0.000793018
POU2F2	326.697	1.10474	0.283032	3.90323	9.49156e-05	0.000287607
LRP8	178.972	1.10496	0.203016	5.44275	5.24642e-08	3.93646e-07
SMAD6	145.558	1.10679	0.208529	5.30763	1.11058e-07	7.51368e-07
SLC29A4	54.0063	1.10813	0.190598	5.81399	6.10002e-09	6.07213e-08
FAM216A	107.471	1.1091	0.234786	4.72387	2.31398e-06	1.06659e-05
TMEM217	30.6278	1.10947	0.29682	3.73785	0.000185603	0.000526933
COL7A1	204.759	1.11176	0.228721	4.86079	1.1692e-06	5.74995e-06
SDC1	1430.54	1.11182	0.239787	4.63668	3.54042e-06	1.54675e-05
GRPEL1	1010.78	1.11195	0.130895	8.49495	1.9802e-17	3.43666e-15
SHC4	34.5458	1.11239	0.240643	4.62257	3.79011e-06	1.64623e-05
ITGA10	61.3204	1.1141	0.302641	3.68128	0.000232069	0.000643442
XIRP1	4318.78	1.12369	0.404224	2.77986	0.0054383	0.0107981
PANX2	113.919	1.1263	0.246476	4.56961	4.88641e-06	2.06256e-05
CRABP2	5719.65	1.12974	0.262815	4.29863	1.71855e-05	6.24762e-05
KCNS2	138.612	1.13019	0.195545	5.77968	7.48446e-09	7.19271e-08
SLC35E4	380.884	1.13273	0.178198	6.35654	2.06343e-10	3.37102e-09
SHANK2	105.719	1.13279	0.248805	4.5529	5.29123e-06	2.21392e-05
ZNF610	46.5946	1.13404	0.188438	6.01813	1.76444e-09	2.09823e-08
GRAMD1B	323.911	1.13773	0.149856	7.59218	3.14569e-14	1.69936e-12
NXPH4	143.211	1.1378	0.221002	5.14836	2.62776e-07	1.5718e-06
UXS1	1148.74	1.13905	0.180781	6.30074	2.96234e-10	4.60104e-09
PPFIA3	18.4451	1.1394	0.333244	3.41911	0.00062827	0.00156708
MMP15	162.618	1.14073	0.26039	4.38086	1.18211e-05	4.47827e-05
DIRAS1	183.065	1.14114	0.275259	4.1457	3.38784e-05	0.000114927
TGFB2	34.8588	1.14436	0.346729	3.30043	0.000965367	0.00229325
SEC61G	1391.8	1.14619	0.156574	7.32042	2.47201e-13	1.0243e-11
HMGA2	696.431	1.14781	0.206659	5.55409	2.79061e-08	2.26714e-07
TP53I11	3707.07	1.14792	0.199502	5.75395	8.71843e-09	8.21426e-08
PPIF	2282.29	1.14875	0.166816	6.88634	5.7245e-12	1.55798e-10
LAMA5	1749.74	1.14876	0.186007	6.1759	6.57867e-10	8.93193e-09
HOMER1	189.178	1.14962	0.165575	6.94322	3.83266e-12	1.11669e-10
SOX9	47.8605	1.15188	0.271324	4.24539	2.18212e-05	7.75039e-05
CDKL3	18.3155	1.152	0.278622	4.13462	3.55537e-05	0.000119931
POFUT2	1534.35	1.15201	0.155963	7.38646	1.50791e-13	6.73778e-12
PCOLCE2	764.181	1.15325	0.20776	5.55085	2.84287e-08	2.3049e-07
RBP4	20.5968	1.15467	0.314725	3.66881	0.000243681	0.000671905
LDHA	29525.8	1.15641	0.160447	7.20745	5.7011e-13	2.10064e-11
GPR39	56.819	1.16128	0.278897	4.16384	3.12934e-05	0.00010716
FOXL1	292.834	1.16269	0.25545	4.55153	5.32583e-06	2.22685e-05
EXOSC4	218.825	1.16312	0.151992	7.65254	1.97043e-14	1.15102e-12
XG	1072.12	1.16399	0.194292	5.99092	2.08658e-09	2.42809e-08
ANK3	19.1958	1.1652	0.491755	2.36947	0.0178138	0.0311278
PDLIM4	545.177	1.16592	0.195162	5.97413	2.31323e-09	2.67126e-08
CD36	13999	1.16635	0.238736	4.88554	1.03147e-06	5.16812e-06
NIM1K	31.2961	1.1675	0.299637	3.89637	9.7645e-05	0.000295054
MCRIP2	171.872	1.16803	0.141418	8.25941	1.46391e-16	1.7888e-14
TUBA4A	147.363	1.17242	0.234373	5.00235	5.66342e-07	3.06737e-06
ADAMTS12	1138.92	1.18218	0.186451	6.34044	2.29112e-10	3.68377e-09
MICA	394.528	1.18397	0.228522	5.18101	2.20686e-07	1.35594e-06
PAPSS2	2351.81	1.1846	0.187535	6.31669	2.67219e-10	4.20493e-09
PLA2G15	898.627	1.18467	0.156435	7.57292	3.6494e-14	1.92518e-12
C11orf24	1313.86	1.1848	0.144983	8.17199	3.0335e-16	3.1865e-14
FLNC	11056.5	1.18561	0.160789	7.37373	1.6592e-13	7.25143e-12
MARCHF3	210.193	1.18756	0.274827	4.32113	1.55235e-05	5.71103e-05
RGCC	81.2437	1.18815	0.32514	3.65426	0.000257921	0.000706613
ZNF841	188.202	1.19003	0.164803	7.22095	5.16274e-13	1.91999e-11
UAP1	4379.85	1.19433	0.179932	6.63769	3.18634e-11	6.85034e-10
CHPF2	2512.92	1.19517	0.142313	8.39819	4.53411e-17	6.96103e-15
MCTP2	119.23	1.19633	0.197905	6.04495	1.4946e-09	1.83567e-08
A1BG	36.9587	1.2044	0.314662	3.8276	0.000129401	0.000381011
PPM1H	30.3567	1.20493	0.320452	3.76009	0.000169855	0.000485794
TAF13	1148.74	1.20777	0.164275	7.35215	1.95048e-13	8.28262e-12
ULBP3	111.339	1.20781	0.186692	6.46953	9.83091e-11	1.79733e-09
LY6K	92.5352	1.20994	0.357329	3.38607	0.000709006	0.00173982
ZNF578	45.3648	1.21159	0.186511	6.49605	8.2457e-11	1.54548e-09
AKAP6	20.8034	1.21204	0.329867	3.67433	0.000238475	0.000659704
LACC1	732.012	1.21289	0.239015	5.07456	3.88399e-07	2.22115e-06
ZNF229	111.349	1.2133	0.178634	6.79211	1.10509e-11	2.70623e-10
CYP1B1	2065.31	1.21332	0.393066	3.08681	0.0020232	0.00444546
SLC2A5	4700.73	1.21342	0.169436	7.16156	7.97631e-13	2.79287e-11
PTS	181.048	1.2139	0.185144	6.5565	5.50855e-11	1.08972e-09
VEGFC	1267.12	1.21412	0.228438	5.31489	1.06723e-07	7.24908e-07
MARCKSL1	607.663	1.21648	0.254216	4.78522	1.70799e-06	8.08425e-06
RRP12	711.965	1.21734	0.210534	5.78213	7.37586e-09	7.11159e-08
PTRH2	288.908	1.21766	0.173587	7.01471	2.30423e-12	7.37784e-11
STC2	2954.27	1.22025	0.250862	4.86422	1.14911e-06	5.66513e-06
TM4SF1	223.31	1.22099	0.357592	3.41447	0.000639053	0.00159
MAGED1	4900.73	1.22178	0.143619	8.50708	1.78366e-17	3.14108e-15
SMIM4	98.6418	1.2232	0.20098	6.08617	1.15643e-09	1.47009e-08
MCOLN2	23.3296	1.22343	0.345388	3.5422	0.000396798	0.00104043
DLGAP1	47.4665	1.22387	0.22181	5.51765	3.43565e-08	2.7355e-07
IRAG1	242.392	1.22724	0.440057	2.78882	0.00529001	0.0105387
CBARP	94.7581	1.23282	0.13837	8.9096	5.12173e-19	1.75236e-16
FHOD1	567.837	1.23446	0.199414	6.19046	5.99882e-10	8.29191e-09
HACD1	77.8427	1.23781	0.21417	5.77955	7.49003e-09	7.19271e-08
ARF4	7059.81	1.23789	0.171019	7.23836	4.54143e-13	1.71557e-11
KCNC4	226.301	1.23843	0.18476	6.70288	2.04352e-11	4.61542e-10
NOP16	387.492	1.24146	0.204225	6.07889	1.21019e-09	1.53092e-08
SNRPN	765.18	1.24159	0.173767	7.14515	8.99006e-13	3.11144e-11
ITGB3	9318.71	1.2421	0.158283	7.84731	4.25071e-15	3.1038e-13
VEGFA	2440.91	1.24354	0.19683	6.31785	2.6522e-10	4.18999e-09
P2RY11	27.0734	1.24414	0.220263	5.64843	1.61924e-08	1.4051e-07
OSTM1	1452.93	1.25234	0.199273	6.28454	3.28825e-10	5.03539e-09
NIBAN2	10947.1	1.25297	0.164122	7.63437	2.26932e-14	1.28792e-12
IL12A	126.844	1.25632	0.172889	7.26665	3.68517e-13	1.41897e-11
PHLDA1	6124.18	1.25709	0.155134	8.10326	5.3507e-16	5.29543e-14
FLNB	12399.8	1.25891	0.241865	5.20502	1.93974e-07	1.21487e-06
SERPINE2	13388.5	1.25955	0.195471	6.44367	1.16621e-10	2.07509e-09
XDH	69.3653	1.26386	0.332954	3.79589	0.000147112	0.000427072
PLXNA3	1080.89	1.2657	0.165672	7.6398	2.17551e-14	1.24649e-12
DNAH5	21.2057	1.26829	0.280021	4.52927	5.91866e-06	2.43226e-05
UBASH3B	188.967	1.27276	0.199966	6.36488	1.95438e-10	3.22809e-09
ICAM2	182.417	1.27612	0.314477	4.05791	4.95141e-05	0.000160295
ATP2B1	4739.28	1.28483	0.216555	5.93302	2.97407e-09	3.31298e-08
PPARGC1B	102.681	1.28785	0.240934	5.34524	9.02975e-08	6.29768e-07
PITX2	290.824	1.29091	0.319399	4.04169	5.30668e-05	0.000170735
SMURF2	3353.04	1.29145	0.187559	6.88557	5.75564e-12	1.56102e-10
ADD2	32.9429	1.29187	0.243596	5.30332	1.13717e-07	7.65035e-07
MT-ND1	18047.4	1.29273	0.206998	6.24514	4.2342e-10	6.2521e-09
ELL2	1532.57	1.29562	0.196999	6.57678	4.80753e-11	9.77423e-10
PCDHGC5	106.458	1.29617	0.22091	5.8674	4.42681e-09	4.62979e-08
PTPRF	2395.27	1.29643	0.164783	7.86747	3.6188e-15	2.70845e-13
SMAGP	243.909	1.29866	0.253866	5.11554	3.1285e-07	1.83736e-06
LRIG1	541.39	1.30019	0.170668	7.61824	2.57153e-14	1.41257e-12
NEK10	56.8147	1.31047	0.255174	5.13559	2.81259e-07	1.66819e-06
RAB3A	40.9289	1.31637	0.20701	6.35898	2.03104e-10	3.32426e-09
SLC9A5	22.9456	1.32056	0.247193	5.34223	9.18116e-08	6.39956e-07
EPOP	59.129	1.32686	0.196966	6.73647	1.6228e-11	3.75897e-10
LOXL2	15223	1.3272	0.348419	3.80919	0.000139422	0.000407313
EGFLAM	319.863	1.3284	0.154625	8.59112	8.61284e-18	1.61154e-15
NABP1	1026.81	1.33013	0.1816	7.32447	2.39845e-13	9.97273e-12
EPDR1	2186.93	1.33505	0.191067	6.98733	2.80166e-12	8.59038e-11
EPHB1	81.1382	1.33629	0.427746	3.12403	0.00178392	0.00396041
FBXO41	141.13	1.33635	0.154189	8.66696	4.43827e-18	9.49076e-16
GPAT3	84.6221	1.337	0.51954	2.57343	0.0100695	0.0187414
SPOCD1	1317.88	1.33792	0.173944	7.69168	1.45215e-14	8.82715e-13
NRXN2	85.5661	1.34176	0.368717	3.639	0.000273702	0.000746943
B4GALT7	585.665	1.34681	0.173144	7.77858	7.33402e-15	4.90642e-13
LIMS4	33.682	1.34848	0.390884	3.44982	0.000560958	0.00141619
CA12	4770.28	1.34908	0.175267	7.69732	1.38953e-14	8.53316e-13
S100A3	135.682	1.35145	0.184769	7.31425	2.58828e-13	1.06511e-11
OSBP2	39.6882	1.35155	0.260705	5.18421	2.16934e-07	1.33356e-06
KCNA3	214.088	1.35524	0.23461	5.77657	7.6241e-09	7.29805e-08
MAP6D1	54.0214	1.35787	0.211982	6.40558	1.49795e-10	2.581e-09
SPRED3	98.8562	1.35855	0.198196	6.85457	7.1529e-12	1.85805e-10
SLC26A4	436.514	1.35955	0.22482	6.0473	1.47291e-09	1.81089e-08
SPRN	116.815	1.36294	0.233994	5.82467	5.7225e-09	5.74408e-08
ADAMTS1	2289.59	1.36388	0.182105	7.48955	6.91109e-14	3.35062e-12
SH3D21	130.269	1.36389	0.215484	6.32943	2.46062e-10	3.9288e-09
SUGCT	39.4432	1.36614	0.226163	6.04051	1.53631e-09	1.87728e-08
TOMM5	1407.83	1.37227	0.190809	7.19184	6.39256e-13	2.32678e-11
SLC4A8	19.5959	1.37367	0.258387	5.31634	1.05875e-07	7.19964e-07
ZNF470	198.043	1.3742	0.180088	7.63069	2.33496e-14	1.30805e-12
PYGM	56.9123	1.37484	0.273844	5.02051	5.15345e-07	2.83345e-06
BDKRB1	468.525	1.37803	0.262201	5.25563	1.47516e-07	9.60581e-07
INSYN2B	31.4386	1.38425	0.395546	3.4996	0.000465951	0.00119892
PLEKHG4	212.474	1.38962	0.238377	5.82953	5.55842e-09	5.59369e-08
KDELR3	1686.07	1.39283	0.189278	7.35863	1.85805e-13	7.97498e-12
C1orf53	28.2337	1.39336	0.237022	5.87859	4.13775e-09	4.37717e-08
ULBP2	85.7387	1.39562	0.231601	6.02598	1.68086e-09	2.01686e-08
PANO1	24.7505	1.40156	0.316312	4.43096	9.38149e-06	3.65939e-05
TUBB2A	1971.77	1.40413	0.158555	8.85577	8.31079e-19	2.61899e-16
GATA2	27.343	1.40511	0.297999	4.71515	2.41533e-06	1.10903e-05
GSAP	365.283	1.40572	0.287441	4.89047	1.00595e-06	5.05934e-06
GRIA3	183.668	1.40631	0.242519	5.79877	6.68043e-09	6.53046e-08
PRAG1	113.133	1.41075	0.305181	4.62265	3.7886e-06	1.64617e-05
TGFBI	32629.6	1.42222	0.396669	3.58541	0.000336543	0.00089538
ENPP5	127.195	1.42226	0.195809	7.26348	3.77254e-13	1.44795e-11
PNP	1052.82	1.42335	0.243553	5.84412	5.09244e-09	5.19881e-08
STX1A	163.317	1.42529	0.254434	5.6018	2.12138e-08	1.79182e-07
EEF1AKMT4	43.4024	1.42533	0.267917	5.32005	1.03739e-07	7.10278e-07
PAX8	53.5603	1.4262	0.249746	5.71058	1.12593e-08	1.0261e-07
EDIL3	524.955	1.42916	0.455261	3.13921	0.00169405	0.00377911
UCHL1	2987.7	1.43276	0.231326	6.19371	5.87652e-10	8.18271e-09
TUBB2B	115.739	1.43319	0.17876	8.01738	1.08027e-15	9.72651e-14
NFASC	1287.92	1.43542	0.201618	7.1195	1.08319e-12	3.68501e-11
ANKRD33	33.9228	1.43716	0.376364	3.81855	0.000134241	0.000393618
ITGA5	18498.4	1.44074	0.1412	10.2035	1.9123e-24	5.72496e-21
RGS3	314.008	1.44144	0.232968	6.18729	6.12091e-10	8.42504e-09
BAALC	666.811	1.44357	0.24618	5.86387	4.52212e-09	4.7089e-08
DIRAS3	33.4918	1.45012	0.334668	4.33302	1.47079e-05	5.43603e-05
PTGER2	30.1609	1.45136	0.246661	5.88404	4.00372e-09	4.26173e-08
HYAL3	47.815	1.45376	0.203436	7.14602	8.93332e-13	3.10077e-11
ATAD3B	480.763	1.45497	0.227001	6.40952	1.45976e-10	2.52246e-09
SPTBN4	40.6318	1.45716	0.287171	5.07418	3.89161e-07	2.22338e-06
PRNP	10165.8	1.4584	0.147215	9.90662	3.89622e-23	5.83216e-20
PCDHGA2	62.551	1.46532	0.218926	6.69323	2.18291e-11	4.87694e-10
IGF2BP3	253.052	1.46968	0.228699	6.42628	1.30765e-10	2.28599e-09
COL13A1	94.1719	1.46987	0.355959	4.12933	3.63817e-05	0.000122448
JAK3	60.9761	1.47096	0.386718	3.80369	0.000142558	0.000415165
EME2	135.496	1.47103	0.226091	6.50636	7.69956e-11	1.45429e-09
BCAR3	1595.22	1.47718	0.213896	6.90607	4.98257e-12	1.38437e-10
FERMT1	600.575	1.48144	0.322417	4.5948	4.33168e-06	1.8486e-05
H2BC5	69.222	1.48575	0.230782	6.43787	1.21161e-10	2.14631e-09
SLC25A22	2282.68	1.48597	0.194611	7.63558	2.24811e-14	1.28196e-12
APBA2	267.934	1.49233	0.207785	7.18207	6.86628e-13	2.46179e-11
ABTB2	159.775	1.49297	0.201257	7.41822	1.18707e-13	5.46739e-12
MEST	1078.61	1.49518	0.308885	4.84059	1.29454e-06	6.29145e-06
COL27A1	308.816	1.49553	0.246767	6.0605	1.35703e-09	1.68923e-08
PPP1R3C	413.796	1.49627	0.26061	5.74141	9.38913e-09	8.76343e-08
CACNA1A	244.207	1.49795	0.172804	8.6685	4.37846e-18	9.49076e-16
ENO2	1476.35	1.50472	0.189047	7.9595	1.72736e-15	1.41679e-13
RAI14	4642.36	1.50499	0.184593	8.15306	3.54843e-16	3.63183e-14
PLEKHN1	32.1821	1.50534	0.269223	5.59143	2.25213e-08	1.88596e-07
CXCL11	16243	1.51493	0.351427	4.31081	1.62661e-05	5.95132e-05
SPP1	156.055	1.51721	0.338676	4.47983	7.4702e-06	2.98783e-05
HBEGF	30.6702	1.51864	0.367659	4.13057	3.61868e-05	0.000121827
ARHGAP22	677.681	1.51877	0.375004	4.05001	5.12163e-05	0.000165492
SCG2	399.714	1.51894	0.540869	2.80833	0.00497988	0.00999367
ANO7	29.8484	1.52558	0.23901	6.3829	1.73763e-10	2.91022e-09
CCL2	2429.76	1.52868	0.271491	5.63069	1.79488e-08	1.53856e-07
FCRLA	284.73	1.5322	0.237259	6.45792	1.06151e-10	1.9144e-09
NLRP10	32.8656	1.53555	0.360103	4.26419	2.00625e-05	7.17589e-05
MAFF	1863.49	1.54122	0.182237	8.45721	2.73847e-17	4.55461e-15
CLCA2	93.2614	1.54183	0.284489	5.41965	5.97149e-08	4.40595e-07
LAMC2	705.504	1.5481	0.194315	7.96696	1.62621e-15	1.35235e-13
CHST11	630.187	1.54829	0.211287	7.32791	2.33777e-13	9.75428e-12
PTGIR	200.698	1.55027	0.235555	6.58132	4.66287e-11	9.54494e-10
INAFM2	205.296	1.55664	0.20086	7.74986	9.19972e-15	6.08655e-13
PDK1	679.371	1.55677	0.225292	6.91	4.84658e-12	1.35602e-10
SLC6A17	72.7239	1.55789	0.236857	6.57737	4.78846e-11	9.76862e-10
SLC1A1	1181.8	1.56045	0.182801	8.53634	1.3854e-17	2.51366e-15
ANKRD37	106.567	1.56126	0.217289	7.18518	6.71205e-13	2.41372e-11
TFPI2	3287.49	1.57103	0.478982	3.27994	0.0010383	0.00244613
RHBDL2	31.4475	1.57207	0.227291	6.91658	4.62689e-12	1.30986e-10
CHCHD10	45.4664	1.57504	0.29567	5.32703	9.98318e-08	6.88644e-07
INHBA	940.725	1.58043	0.206412	7.6567	1.90772e-14	1.12537e-12
GJA3	38.2706	1.58157	0.29464	5.3678	7.9705e-08	5.65473e-07
STAT4	75.3187	1.58263	0.345626	4.57902	4.6717e-06	1.9768e-05
DCBLD2	11193.6	1.58591	0.22979	6.90156	5.14341e-12	1.41591e-10
MPZL3	19.6812	1.59069	0.279428	5.69265	1.2508e-08	1.12704e-07
GALNT5	427.699	1.59128	0.299968	5.30482	1.12787e-07	7.60058e-07
AGMAT	66.5289	1.59275	0.266825	5.96925	2.38347e-09	2.73916e-08
FGF1	129.83	1.5933	0.258102	6.17312	6.69548e-10	9.05971e-09
RDH5	74.069	1.59647	0.313942	5.08525	3.67149e-07	2.11681e-06
GAL	35.5489	1.60367	0.339259	4.72698	2.27884e-06	1.05282e-05
RAC2	838.692	1.60779	0.195614	8.21921	2.04846e-16	2.31919e-14
HOXB5	117.875	1.61599	0.278443	5.80365	6.48872e-09	6.37951e-08
FMN2	170.082	1.6194	0.198125	8.17362	2.99264e-16	3.1714e-14
ALS2CL	30.7314	1.6199	0.300483	5.391	7.00684e-08	5.06379e-07
TMEM158	2836.53	1.6204	0.290822	5.5718	2.52118e-08	2.08502e-07
ICAM1	16506.9	1.62704	0.257393	6.32122	2.59506e-10	4.11601e-09
PLXNB3	112.658	1.63031	0.244035	6.68062	2.37932e-11	5.29599e-10
TNFAIP3	1316.22	1.6325	0.373433	4.37162	1.23328e-05	4.65152e-05
ADGRG1	84.3501	1.633	0.655405	2.49159	0.0127174	0.0231374
SNCG	51.4892	1.63645	0.301064	5.43556	5.46254e-08	4.07817e-07
IFITM10	24.393	1.64196	0.270359	6.07326	1.25342e-09	1.57665e-08
ZSWIM5	35.1768	1.64285	0.252519	6.50586	7.72506e-11	1.45681e-09
CNIH3	204.165	1.64503	0.363177	4.52956	5.91065e-06	2.4298e-05
PLAT	1694.76	1.64929	0.220592	7.47663	7.625e-14	3.63782e-12
PLOD2	5306.34	1.65083	0.236057	6.99333	2.68437e-12	8.37117e-11
PCDHGA4	169.461	1.65788	0.286223	5.79226	6.94465e-09	6.76115e-08
SLC22A4	175.314	1.65938	0.271633	6.10889	1.00328e-09	1.29922e-08
MOXD1	3215.44	1.66046	0.249641	6.6514	2.90314e-11	6.27528e-10
DPYSL4	295.859	1.66125	0.224519	7.39916	1.37049e-13	6.21654e-12
MLLT11	58.726	1.68042	0.288563	5.8234	5.76625e-09	5.77831e-08
MET	1077.91	1.68381	0.22357	7.53146	5.01747e-14	2.55677e-12
IL33	5391.26	1.68482	0.26377	6.38747	1.68655e-10	2.84456e-09
MMP3	789.82	1.68895	0.369462	4.57137	4.84554e-06	2.04819e-05
H1-2	171.423	1.68971	0.268211	6.29994	2.97753e-10	4.60671e-09
GIPC2	60.3042	1.68981	0.1946	8.68348	3.83845e-18	9.01284e-16
RNF182	157.055	1.69001	0.25625	6.59516	4.24793e-11	8.87928e-10
SULT4A1	36.7759	1.69157	0.28538	5.92742	3.07725e-09	3.40573e-08
KCNN4	59.258	1.69424	0.295493	5.7336	9.83226e-09	9.09199e-08
P3H2	71.3932	1.69575	0.40948	4.14123	3.45455e-05	0.000116892
QPCT	227.369	1.69602	0.249437	6.79941	1.0505e-11	2.58842e-10
JAM2	36.2899	1.69663	0.367118	4.62148	3.81007e-06	1.6537e-05
PTPN1	2012.65	1.70468	0.253958	6.71246	1.91371e-11	4.34851e-10
BAIAP2L1	43.7596	1.7125	0.26538	6.45301	1.0965e-10	1.96271e-09
NRCAM	118.763	1.72604	0.262694	6.57053	5.01376e-11	1.00832e-09
FOLR3	45.4508	1.73277	0.292071	5.93271	2.97977e-09	3.31624e-08
GPR155	100.749	1.73684	0.229159	7.57922	3.47651e-14	1.85028e-12
GDF11	415.662	1.73697	0.211835	8.19965	2.41097e-16	2.69826e-14
FCRLB	149.788	1.73801	0.177341	9.8004	1.1214e-22	1.37408e-19
HSPB6	8946.67	1.74182	0.184436	9.44401	3.58765e-21	3.06873e-18
SLC28A3	40.1038	1.74339	0.331054	5.26619	1.39287e-07	9.13228e-07
IL36B	36.4132	1.7477	0.433084	4.03546	5.44945e-05	0.000174485
TMEM233	32.3947	1.74873	0.334135	5.23361	1.66234e-07	1.0583e-06
ZNF365	37.8869	1.75063	0.30863	5.67227	1.40919e-08	1.24447e-07
QPRT	433.366	1.75098	0.336008	5.21111	1.87714e-07	1.17999e-06
LOXL4	1166.75	1.75339	0.255088	6.87366	6.25758e-12	1.66521e-10
TUBB3	5161.36	1.76188	0.222739	7.91006	2.57267e-15	2.00586e-13
SLC12A8	283.291	1.76716	0.284188	6.21826	5.02699e-10	7.18356e-09
TSPAN10	49.379	1.77325	0.320652	5.53013	3.1999e-08	2.56656e-07
GALNT6	163.598	1.77593	0.231995	7.65504	1.93245e-14	1.13437e-12
CCND1	38032.2	1.78116	0.235443	7.56515	3.87422e-14	2.02593e-12
KRT18	65.718	1.78377	0.287325	6.20821	5.35926e-10	7.60393e-09
SLC16A3	5043.53	1.80337	0.252613	7.13885	9.4115e-13	3.23858e-11
CKB	1138.66	1.82697	0.214563	8.51485	1.66812e-17	2.98145e-15
APLP1	134.632	1.82837	0.228111	8.01526	1.09908e-15	9.82202e-14
BCL2L2-PABPN1	181.587	1.83134	0.347764	5.26605	1.3939e-07	9.13228e-07
BNIP3	3970.06	1.83742	0.226678	8.10583	5.23878e-16	5.22786e-14
TMEM106A	262.731	1.84162	0.235275	7.82754	4.97498e-15	3.54615e-13
ZNF432	172.345	1.84283	0.233349	7.89733	2.84936e-15	2.15956e-13
H2AC6	794.947	1.84468	0.244111	7.55673	4.13318e-14	2.14263e-12
GALNT18	96.3361	1.85054	0.327692	5.64721	1.63075e-08	1.41406e-07
HMOX1	2207.62	1.85366	0.222481	8.33175	7.96539e-17	1.11904e-14
HILPDA	228.65	1.85719	0.241233	7.69872	1.37435e-14	8.48341e-13
SERPINB7	227.594	1.86344	0.369725	5.04008	4.65335e-07	2.5894e-06
CDCP1	3921.76	1.8762	0.269884	6.95189	3.60417e-12	1.06568e-10
CDA	34.4998	1.88798	0.33389	5.6545	1.56299e-08	1.36122e-07
SERPINE1	68499.2	1.89892	0.158821	11.9563	6.01734e-33	7.20577e-29
BMP6	108.976	1.93732	0.344328	5.62639	1.84023e-08	1.57181e-07
SRGN	405.524	1.93934	0.571922	3.39091	0.000696617	0.00171329
RAB3B	809.156	1.95173	0.295373	6.60766	3.90433e-11	8.2754e-10
BHLHE41	91.0905	1.9645	0.335055	5.86321	4.54004e-09	4.72071e-08
SLC16A6	74.9579	1.96577	0.405016	4.85358	1.21254e-06	5.93872e-06
SLC2A6	517.176	1.96585	0.276938	7.09852	1.26098e-12	4.2536e-11
WWC1	83.8214	1.96653	0.399355	4.92427	8.46758e-07	4.38388e-06
CDKN2A	856.414	1.98063	0.24276	8.1588	3.38358e-16	3.49297e-14
SERINC2	1240.77	1.98089	0.241015	8.21895	2.05289e-16	2.31919e-14
ITGA3	1418.53	1.98097	0.360796	5.49054	4.00704e-08	3.10377e-07
GREM2	87.768	1.99061	0.336458	5.91637	3.29128e-09	3.58626e-08
CPNE7	131.079	2.01347	0.221934	9.07236	1.16466e-19	4.64895e-17
VSTM2L	137.57	2.02354	0.244928	8.26177	1.43525e-16	1.77187e-14
THBD	1449.96	2.03085	0.473294	4.29087	1.77971e-05	6.44451e-05
F3	1329.57	2.03645	0.29558	6.88969	5.5915e-12	1.52524e-10
GYS1	3493.16	2.03949	0.21736	9.38299	6.41273e-21	4.5172e-18
STC1	287.856	2.04231	0.630701	3.23815	0.00120307	0.0027893
AMPD3	543.08	2.04294	0.251602	8.1197	4.67322e-16	4.70267e-14
TGM2	5219.87	2.05227	0.280952	7.30471	2.77856e-13	1.1241e-11
H2BC12	556.957	2.06413	0.217051	9.50992	1.90806e-21	1.96447e-18
WNT5B	877.068	2.08466	0.265998	7.83713	4.60964e-15	3.32532e-13
ANKRD34A	19.0936	2.09155	0.32583	6.41914	1.37047e-10	2.38884e-09
WNT5A	371.981	2.11171	0.34466	6.12693	8.95904e-10	1.17508e-08
CPA4	176.804	2.12129	0.315265	6.72862	1.71284e-11	3.94447e-10
ADAMTS14	299.187	2.13235	0.30519	6.98696	2.80916e-12	8.59038e-11
DNAJB4	1943.89	2.14385	0.20976	10.2205	1.60587e-24	5.72496e-21
QPCTL	245.279	2.16369	0.260076	8.31946	8.83645e-17	1.16282e-14
PTPRR	30.6699	2.17546	0.330336	6.58559	4.53078e-11	9.3545e-10
RGS4	228.327	2.17628	0.344696	6.31361	2.72596e-10	4.27829e-09
LIF	394.928	2.2086	0.470157	4.69757	2.63273e-06	1.1942e-05
VTN	83.1093	2.24382	0.286054	7.84404	4.36266e-15	3.16623e-13
ASPHD1	89.3278	2.24681	0.25526	8.80202	1.34376e-18	3.74222e-16
FOXC2	79.6805	2.25147	0.33457	6.72946	1.70295e-11	3.92926e-10
ITGA2	936.589	2.25744	0.23993	9.40874	5.02139e-21	4.00875e-18
ITGA7	759.351	2.26132	0.442869	5.10607	3.28936e-07	1.9196e-06
H2AC18	420.078	2.26592	0.99264	2.28273	0.0224465	0.0381923
KYNU	321.047	2.28309	0.41334	5.52352	3.32274e-08	2.65265e-07
CAP2	104.462	2.28649	0.369273	6.19187	5.94558e-10	8.2433e-09
FGF5	490.72	2.29374	0.385131	5.95574	2.589e-09	2.93592e-08
PHLDA2	411.656	2.33694	0.270522	8.63866	5.68783e-18	1.17434e-15
CXCL3	49.1837	2.34373	0.540841	4.3335	1.46758e-05	5.42752e-05
FABP3	227.299	2.37342	0.328944	7.21526	5.38303e-13	1.99572e-11
PRR7	110.414	2.42976	0.247983	9.79808	1.14746e-22	1.37408e-19
MFSD2A	49.206	2.45387	0.381918	6.42511	1.31778e-10	2.30035e-09
GPR68	246.389	2.50779	0.374149	6.70266	2.04659e-11	4.61542e-10
SLC2A1	1021.35	2.54281	0.28812	8.8255	1.08976e-18	3.18291e-16
INKA2	536.582	2.56451	0.390808	6.56208	5.30637e-11	1.0573e-09
ANGPTL4	3468.96	2.56536	0.274182	9.35638	8.25116e-21	5.48931e-18
MYOZ2	48.4205	2.57394	0.340182	7.56635	3.83857e-14	2.01609e-12
KCNK6	219.618	2.60378	0.277185	9.39367	5.79435e-21	4.33671e-18
CCL28	138.014	2.6219	0.296783	8.83442	1.00621e-18	3.01234e-16
FOXD1	189.087	2.6229	0.264254	9.92567	3.21932e-23	5.50734e-20
WNK4	73.1707	2.75625	0.315404	8.73882	2.35562e-18	6.13229e-16
IL13RA2	2260.34	2.77416	0.291812	9.50667	1.96857e-21	1.96447e-18
SLC17A9	38.0492	2.7875	0.371391	7.50557	6.11635e-14	3.00177e-12
NPTXR	610.071	2.7907	0.338866	8.23542	1.78923e-16	2.09523e-14
H2BC4	114.539	2.79557	0.320319	8.72743	2.6052e-18	6.49943e-16
SEMA7A	4557.71	2.80256	0.445802	6.28657	3.24555e-10	4.97791e-09
FRMPD1	89.1591	2.89588	0.376112	7.69951	1.36585e-14	8.47463e-13
H4C8	114.637	2.92521	0.320677	9.12198	7.37628e-20	3.27152e-17
HAS2	1876.91	2.94914	0.60902	4.84244	1.28253e-06	6.24322e-06
L1CAM	80.289	3.05037	0.532572	5.72762	1.01852e-08	9.36774e-08
P2RX5	92.9833	3.15284	0.340178	9.26821	1.89288e-20	1.03033e-17
ANXA10	66.6567	3.19832	0.393296	8.13209	4.21966e-16	4.28224e-14
DSP	766.236	3.28468	0.448881	7.31748	2.52663e-13	1.04332e-11
PFKFB4	196.092	3.28567	0.329222	9.98011	1.86254e-23	3.71732e-20
LRRC17	119.487	3.29991	0.417196	7.90973	2.57956e-15	2.00586e-13
PREX1	151.001	3.31927	0.463209	7.16582	7.73237e-13	2.72339e-11
PLEKHG5	108.626	3.58216	0.402884	8.89131	6.03935e-19	2.00892e-16
HSPB7	312.461	3.71797	0.492907	7.54294	4.59493e-14	2.36156e-12
CXCL1	96.3068	4.13098	0.556689	7.42063	1.16568e-13	5.38958e-12
CXCL5	262.008	4.83827	0.769411	6.28827	3.21025e-10	4.94123e-09
SERPINB2	4875.19	5.35462	0.617314	8.67407	4.16952e-18	9.42076e-16
