# Supplementary material for: Effect of Constant Inflammation on In Vitro Expanded Adipose-derived Mesenchymal Stromal Cells
Source: Stem Cell Rev Rep. 2025 Jun 5;21(6):1695–709. doi: 10.1007/s12015-025-10906-8 (PMC12356719; doi:10.1007/s12015-025-10906-8)
Supplement: Supplementary file 4 — Supplementary file4 (XLSX 147 KB) [file 12015_2025_10906_MOESM4_ESM.xlsx]

## Sheet: Sheet1
gene_name	baseMean	log2FoldChange	lfcSE	stat	pvalue	padj
SLC1A7	79.4912	-3.91794	0.501622	-7.81054	5.69428e-15	6.38664e-13
EGR3	675.446	-3.8069	0.702488	-5.41917	5.98769e-08	5.52756e-07
PLXDC2	67.1021	-3.70636	0.571972	-6.47997	9.17408e-11	2.16303e-09
RUBCNL	147.355	-3.58417	0.471512	-7.60145	2.92834e-14	2.51021e-12
ADH1B	3120.4	-3.58018	0.992902	-3.60578	0.000311221	0.000919037
MCF2L	67.8837	-3.5383	0.442486	-7.99641	1.28097e-15	1.75804e-13
GPC3	147.382	-3.33432	0.464711	-7.17502	7.22947e-13	3.70773e-11
CDKN1C	525.918	-3.30608	0.573132	-5.76844	8.00084e-09	1.00123e-07
VWF	137.407	-3.17519	0.559307	-5.67702	1.37065e-08	1.5847e-07
NR4A1	677.488	-3.07398	0.597405	-5.14556	2.66725e-07	1.98942e-06
PNMA8B	49.4795	-2.97699	0.407712	-7.30169	2.8418e-13	1.70522e-11
OGN	19.1894	-2.91464	0.554653	-5.25489	1.48113e-07	1.20102e-06
EGFL6	89.108	-2.89097	0.63221	-4.57279	4.81261e-06	2.39057e-05
STUM	353.435	-2.87271	0.424735	-6.76353	1.34669e-11	4.25305e-10
FMO1	49.871	-2.812	0.495287	-5.67752	1.36663e-08	1.5831e-07
HES1	247.391	-2.81031	0.593572	-4.73458	2.19512e-06	1.21399e-05
BMP4	107.848	-2.80046	0.663255	-4.2223	2.4182e-05	9.74439e-05
AIF1L	114.12	-2.78397	0.801521	-3.47336	0.000513991	0.00143318
CXCL12	1193.29	-2.74201	0.459369	-5.96908	2.38591e-09	3.55693e-08
ELN	1586.68	-2.73999	0.654687	-4.18519	2.84931e-05	0.000112779
GALNT15	2726.16	-2.7072	0.563855	-4.80124	1.57685e-06	9.06744e-06
AR	63.0982	-2.70603	0.421699	-6.41698	1.39005e-10	3.09436e-09
PLEKHG3	44.1908	-2.68238	0.373106	-7.18933	6.51111e-13	3.41574e-11
NEURL1B	213.555	-2.62671	0.543273	-4.83497	1.33167e-06	7.84168e-06
DMKN	603.726	-2.62138	0.416412	-6.29515	3.07094e-10	6.03182e-09
HUNK	109.405	-2.60004	0.461724	-5.63116	1.79004e-08	1.96231e-07
SCUBE2	74.7434	-2.59437	0.363521	-7.13678	9.55396e-13	4.62327e-11
SPON1	153.582	-2.59127	0.648552	-3.99547	6.45656e-05	0.000230217
RASD1	199.708	-2.58744	0.323481	-7.99875	1.25693e-15	1.75804e-13
GPRC5B	1899.43	-2.5868	0.584427	-4.42622	9.58992e-06	4.32664e-05
SFRP2	223.993	-2.55214	0.549765	-4.64224	3.44645e-06	1.79674e-05
AMOT	134.958	-2.54837	0.612195	-4.16267	3.14549e-05	0.000122881
PDGFD	37.473	-2.53012	0.41392	-6.11257	9.80376e-10	1.6434e-08
DNM1	204.136	-2.49676	0.67748	-3.68536	0.00022838	0.0006974
RETREG1	149.059	-2.45627	0.369033	-6.65595	2.81479e-11	7.8259e-10
TNNT3	40.6539	-2.44997	0.898852	-2.72566	0.00641732	0.0131491
ROR2	299.555	-2.43026	0.582762	-4.17025	3.0427e-05	0.000119527
RGMA	298.204	-2.41874	0.546053	-4.4295	9.44528e-06	4.26941e-05
PLA2G2A	343.651	-2.40159	1.03422	-2.32213	0.0202259	0.0360038
HTRA3	5279.49	-2.3897	0.727609	-3.28432	0.0010223	0.00262654
IRF4	250.735	-2.38819	0.546113	-4.37307	1.22513e-05	5.36597e-05
PODN	2573.02	-2.38656	0.528214	-4.51817	6.23761e-06	2.97881e-05
DEPP1	1675.99	-2.36267	0.372998	-6.33426	2.38488e-10	4.85924e-09
SCARA5	856.26	-2.35281	0.896416	-2.62469	0.00867285	0.0171133
E2F2	149.474	-2.34889	0.461745	-5.08699	3.63789e-07	2.58486e-06
ANKRD35	32.788	-2.34855	0.37226	-6.3089	2.8102e-10	5.61151e-09
C1QTNF2	56.2443	-2.33579	0.426467	-5.47708	4.32411e-08	4.14486e-07
NPR1	225.479	-2.3318	0.666366	-3.49927	0.000466534	0.00131645
EVI2A	127.344	-2.32302	0.329594	-7.04812	1.81351e-12	7.71771e-11
RNF144A	592.389	-2.32179	0.397633	-5.83903	5.25055e-09	6.99354e-08
GDPD5	195.785	-2.32174	0.270057	-8.59725	8.16467e-18	2.46355e-15
SLC40A1	274.579	-2.31626	0.415357	-5.57656	2.45318e-08	2.54351e-07
TMEM30B	154.328	-2.29553	0.256064	-8.96469	3.11161e-19	1.77821e-16
SORCS2	89.9712	-2.27763	0.363796	-6.26074	3.83158e-10	7.25281e-09
AS3MT	24.7151	-2.27036	0.559582	-4.05724	4.96568e-05	0.000183194
FOXO1	133.932	-2.26847	0.328161	-6.91266	4.75634e-12	1.76685e-10
MAF	654.536	-2.26496	0.400317	-5.65791	1.53223e-08	1.73311e-07
ITGB8	374.247	-2.25327	0.694116	-3.24625	0.00116938	0.00295819
MTUS1	484.786	-2.2466	0.351293	-6.39523	1.60306e-10	3.44773e-09
FGL2	2278.21	-2.2351	0.657897	-3.39735	0.000680426	0.00183131
DBP	73.3782	-2.22348	0.311214	-7.14452	9.03141e-13	4.40593e-11
DHRS3	882.442	-2.2184	0.448766	-4.94333	7.6801e-07	4.89612e-06
JUP	85.2469	-2.21229	0.328948	-6.72532	1.75202e-11	5.29015e-10
COL6A6	33.8943	-2.20551	0.409594	-5.38464	7.25913e-08	6.49157e-07
IL17RD	396.386	-2.20105	0.494547	-4.45063	8.56173e-06	3.91725e-05
PKN3	75.7407	-2.19877	0.284297	-7.73406	1.04168e-14	1.05052e-12
ZNF704	61.921	-2.19676	0.388468	-5.65493	1.55907e-08	1.75849e-07
PPL	6270.9	-2.17853	0.519878	-4.19046	2.7839e-05	0.000110589
CYP27A1	60.8813	-2.17218	0.339736	-6.39372	1.61903e-10	3.4735e-09
MXD3	169.961	-2.16309	0.384381	-5.62747	1.82876e-08	1.99063e-07
SNX22	45.0839	-2.15885	0.259355	-8.3239	8.51176e-17	1.59609e-14
NHSL2	61.7782	-2.15872	0.390448	-5.52882	3.22391e-08	3.20548e-07
PLCE1	54.9306	-2.15484	0.524807	-4.10597	4.02622e-05	0.000152281
VEGFD	277.304	-2.1548	0.794731	-2.71136	0.00670081	0.0136322
SLC27A3	555.956	-2.14835	0.35893	-5.98541	2.1584e-09	3.25415e-08
EPHB6	55.8846	-2.13704	0.382588	-5.58575	2.32692e-08	2.43465e-07
OMD	44.069	-2.13426	0.565626	-3.77327	0.000161123	0.000513173
REPS2	47.951	-2.1134	0.342826	-6.16465	7.06375e-10	1.2344e-08
PTHLH	101.595	-2.10899	0.396959	-5.31287	1.07915e-07	9.22321e-07
GALNT13	33.1247	-2.10262	0.659763	-3.18694	0.00143787	0.00354986
SLC2A12	100.087	-2.10077	0.365423	-5.74886	8.98465e-09	1.10476e-07
ANKRD33B	671.975	-2.09129	0.528474	-3.95722	7.58266e-05	0.00026438
MFAP4	784.912	-2.09029	0.371168	-5.63165	1.78498e-08	1.95988e-07
AQP11	232.279	-2.08175	0.279981	-7.43533	1.04307e-13	7.49575e-12
SYNE2	565.753	-2.07822	0.543362	-3.82475	0.000130907	0.000429355
ADGRD1	2727.84	-2.07602	0.528378	-3.92905	8.52838e-05	0.000293516
CXCL14	140.863	-2.07271	0.629177	-3.29432	0.000986612	0.00254521
CELF2	1674.46	-2.07232	0.374239	-5.53743	3.06939e-08	3.08787e-07
TRIM67	87.9651	-2.07162	0.460347	-4.50013	6.79133e-06	3.19869e-05
VSTM4	647.887	-2.06721	0.336517	-6.14295	8.1001e-10	1.38672e-08
FGD5	271.197	-2.06291	0.666452	-3.09536	0.00196577	0.00466414
CCN5	13634.8	-2.05484	0.366302	-5.60968	2.02696e-08	2.16612e-07
PGF	177.113	-2.05375	0.392983	-5.22607	1.73154e-07	1.37072e-06
CDKN2C	804.528	-2.05013	0.324381	-6.32012	2.61366e-10	5.27168e-09
RAB42	116.253	-2.04334	0.343549	-5.94773	2.71887e-09	3.98536e-08
PTGIS	15363.3	-2.04308	0.589438	-3.46615	0.000527961	0.00146906
MGP	30.3356	-2.03804	0.525066	-3.88149	0.000103819	0.000350473
TNFSF10	2351.18	-2.01455	0.442971	-4.5478	5.42094e-06	2.63281e-05
PLCL1	95.8434	-2.01075	0.373572	-5.38251	7.34538e-08	6.55892e-07
ALDH1A3	4176.41	-2.00807	0.319664	-6.28183	3.34621e-10	6.47707e-09
NHSL1	397.905	-2.00546	0.395835	-5.06642	4.05373e-07	2.84662e-06
FBLN7	50.4785	-1.99598	0.286428	-6.96854	3.20254e-12	1.25495e-10
PLEKHG1	77.5429	-1.99105	0.415432	-4.79272	1.64534e-06	9.40721e-06
DCLK1	1925.6	-1.97011	0.475278	-4.14518	3.39544e-05	0.00013132
HSPA12B	472.169	-1.96776	0.818917	-2.40288	0.0162663	0.0297647
DAPK2	149.842	-1.96648	0.265629	-7.40311	1.33033e-13	9.22847e-12
IGF2	52.8677	-1.96634	0.560983	-3.50517	0.000456315	0.00129126
E2F8	126.782	-1.95936	0.520549	-3.76402	0.000167203	0.000529591
MXRA5	973.274	-1.95901	0.490136	-3.99688	6.41842e-05	0.000229044
MITF	315.147	-1.94526	0.248918	-7.81487	5.502e-15	6.2292e-13
FAM111B	454.04	-1.93527	0.480068	-4.03124	5.54841e-05	0.000202083
NYNRIN	972.871	-1.93382	0.459955	-4.20437	2.61814e-05	0.000104699
ACE	4939.33	-1.92965	0.547983	-3.52137	0.000429328	0.00122559
ARHGEF39	76.8315	-1.92612	0.336137	-5.73017	1.0033e-08	1.215e-07
ELFN1	257.668	-1.92543	0.646474	-2.97836	0.00289796	0.00656197
GPX3	6225.85	-1.92464	0.50406	-3.81828	0.000134384	0.000438484
AMPH	268.519	-1.92211	0.303443	-6.33435	2.3835e-10	4.85924e-09
PTGFR	702.394	-1.9149	0.336985	-5.68245	1.3278e-08	1.54558e-07
LXN	650.43	-1.91471	0.417439	-4.58679	4.50108e-06	2.25637e-05
ELAPOR2	1734.09	-1.90313	0.386591	-4.92286	8.52895e-07	5.33938e-06
CGNL1	620.085	-1.89838	0.624126	-3.04166	0.00235274	0.00545503
HAND2	160.644	-1.89543	0.54078	-3.505	0.000456615	0.00129181
CFD	2116.69	-1.89481	0.354175	-5.34992	8.79925e-08	7.70239e-07
CRIP1	472.064	-1.8937	0.346853	-5.45967	4.77022e-08	4.54345e-07
BCL2L11	68.7483	-1.88945	0.228404	-8.2724	1.3129e-16	2.25087e-14
ASF1B	821.473	-1.8817	0.33862	-5.55696	2.74514e-08	2.81095e-07
SERPINF1	4795.57	-1.8733	0.344686	-5.43481	5.4855e-08	5.14711e-07
CLCN4	42.5893	-1.86975	0.338174	-5.52896	3.2214e-08	3.20548e-07
RAI2	41.7023	-1.86864	0.387373	-4.82386	1.40804e-06	8.20287e-06
PLXDC1	185.058	-1.862	0.549347	-3.38948	0.000700251	0.00187877
YPEL1	22.1853	-1.86018	0.389086	-4.7809	1.74516e-06	9.89776e-06
B3GALT4	159.481	-1.85643	0.252584	-7.34974	1.98593e-13	1.28828e-11
IMPA2	379.169	-1.85569	0.303179	-6.12076	9.31313e-10	1.56976e-08
FBLN2	15420.8	-1.84993	0.56917	-3.25022	0.00115315	0.00292517
SLITRK4	35.6933	-1.84772	0.259854	-7.1106	1.15542e-12	5.39541e-11
TWIST1	586.181	-1.84707	0.221174	-8.3512	6.75754e-17	1.37453e-14
RASSF2	114.508	-1.84628	0.524882	-3.51752	0.000435594	0.001242
MAMSTR	21.937	-1.84091	0.270329	-6.80989	9.76759e-12	3.29846e-10
IQGAP3	859.375	-1.84035	0.335479	-5.48574	4.11751e-08	3.96902e-07
GLB1L2	18.6788	-1.83982	0.374472	-4.9131	8.96453e-07	5.57352e-06
LRRN4CL	1369.11	-1.83614	0.566133	-3.24329	0.00118157	0.00298526
OMG	137.33	-1.82778	0.360034	-5.0767	3.84057e-07	2.71281e-06
KHK	36.4879	-1.82158	0.270461	-6.73508	1.6384e-11	4.97782e-10
VIT	425.456	-1.82011	0.470897	-3.8652	0.000111	0.000371166
IRS2	1035.7	-1.81788	0.26771	-6.79049	1.1175e-11	3.62463e-10
AXIN2	25.6109	-1.81635	0.312637	-5.80976	6.25616e-09	8.09926e-08
SLC7A8	516.931	-1.80351	0.318187	-5.66809	1.444e-08	1.65344e-07
F10	78.5129	-1.79185	0.262165	-6.83484	8.20982e-12	2.83121e-10
FAXDC2	216.178	-1.78799	0.406371	-4.3999	1.08302e-05	4.82097e-05
CNKSR2	14.9349	-1.78623	0.667841	-2.67463	0.00748126	0.0150252
MBOAT1	175.032	-1.78444	0.303848	-5.87282	4.28441e-09	5.89646e-08
RIPOR3	445.242	-1.78372	0.388775	-4.58805	4.47405e-06	2.24657e-05
CHRD	538.963	-1.78155	0.319549	-5.57519	2.47256e-08	2.55936e-07
CYP19A1	54.4918	-1.77686	0.414184	-4.29001	1.78664e-05	7.43463e-05
N4BP2L1	87.729	-1.77336	0.249059	-7.12025	1.07729e-12	5.07002e-11
ZNF367	251.643	-1.76817	0.301356	-5.86739	4.42718e-09	6.0502e-08
MYH10	1155.36	-1.76437	0.389168	-4.53369	5.7962e-06	2.7891e-05
EPHB3	56.0583	-1.76299	0.301705	-5.84341	5.11426e-09	6.8424e-08
SPC24	335.859	-1.76001	0.356605	-4.93547	7.99578e-07	5.05039e-06
ESCO2	417.898	-1.75433	0.343499	-5.10724	3.26904e-07	2.3507e-06
NUSAP1	1415.41	-1.75391	0.38114	-4.60174	4.18973e-06	2.12875e-05
RFLNB	448.347	-1.75052	0.279896	-6.25417	3.99633e-10	7.52904e-09
NTRK2	57.7467	-1.74759	0.461845	-3.78393	0.000154372	0.000494163
RARRES1	3184.42	-1.741	0.608684	-2.86027	0.00423275	0.00914606
RIPOR2	1293.22	-1.73665	0.397842	-4.36518	1.27021e-05	5.54319e-05
ARHGAP44	206.304	-1.73605	0.297582	-5.83385	5.41613e-09	7.18221e-08
RRM2	3683.51	-1.72928	0.337555	-5.12297	3.00765e-07	2.19916e-06
IRX1	127.573	-1.72365	0.260694	-6.61178	3.79727e-11	1.02177e-09
MYBL2	784.257	-1.71883	0.343312	-5.0066	5.53997e-07	3.71426e-06
PDGFRL	169.558	-1.71399	0.28373	-6.04092	1.53234e-09	2.41651e-08
PECAM1	119.71	-1.71193	0.505927	-3.38374	0.000715045	0.0019129
GUCY1B1	506.546	-1.71169	0.382748	-4.4721	7.74545e-06	3.59031e-05
RPS6KA5	178.894	-1.70147	0.327111	-5.20152	1.97666e-07	1.5354e-06
GPR150	177.038	-1.69441	0.325482	-5.20585	1.93113e-07	1.50519e-06
BARD1	196.574	-1.69405	0.278952	-6.07291	1.25616e-09	2.04271e-08
CDT1	465.963	-1.67767	0.292762	-5.73048	1.00147e-08	1.214e-07
FOXP2	320.398	-1.67722	0.541836	-3.09544	0.00196518	0.00466367
KDM7A	219.757	-1.6764	0.261688	-6.40611	1.49278e-10	3.26318e-09
LYPD5	227.568	-1.67448	0.299376	-5.59325	2.22861e-08	2.35133e-07
CEMIP	870.803	-1.67368	0.508488	-3.29149	0.000996598	0.00256876
PCLAF	467.144	-1.66998	0.342697	-4.87306	1.09884e-06	6.65136e-06
LSAMP	69.0807	-1.66899	0.456966	-3.65232	0.000259881	0.000783428
METTL7A	1026.62	-1.66817	0.291852	-5.71582	1.09174e-08	1.30399e-07
CALCRL	24.4776	-1.66727	0.391187	-4.26208	2.02535e-05	8.32893e-05
RAD54L	259.54	-1.66522	0.337913	-4.92796	8.30929e-07	5.2182e-06
LRIG3	1267.24	-1.66127	0.28412	-5.84706	5.00323e-09	6.7163e-08
FOS	9166.62	-1.66017	0.442928	-3.74816	0.000178136	0.000559929
PTGFRN	767.798	-1.65833	0.281597	-5.88902	3.88481e-09	5.42112e-08
FNDC5	347.327	-1.65816	0.616444	-2.68988	0.00714774	0.0144168
RHOU	565.451	-1.65676	0.413077	-4.01078	6.05183e-05	0.000217765
PDGFRA	8394.42	-1.6562	0.620271	-2.67012	0.0075824	0.0152015
PALM	2155.1	-1.65194	0.258873	-6.38125	1.7565e-10	3.73754e-09
EMP2	867.917	-1.65119	0.212316	-7.77704	7.4239e-15	8.00705e-13
PXYLP1	134.716	-1.64722	0.202359	-8.14008	3.95023e-16	6.23773e-14
MYLIP	234.667	-1.6458	0.309626	-5.31545	1.06392e-07	9.1084e-07
TK1	1667.23	-1.64213	0.274826	-5.97515	2.29886e-09	3.44427e-08
MND1	78.601	-1.64129	0.355326	-4.6191	3.85402e-06	1.97659e-05
CENPU	530.343	-1.6262	0.312227	-5.2084	1.90481e-07	1.48825e-06
SMAD9	24.0699	-1.62455	0.45891	-3.54002	0.000400103	0.00114982
ID2	352.68	-1.62365	0.391497	-4.14729	3.36432e-05	0.000130243
PKIA	86.52	-1.62168	0.431243	-3.76049	0.00016958	0.000535985
DSG2	517.132	-1.61936	0.386743	-4.18718	2.82447e-05	0.000111907
CDC25C	165.178	-1.61676	0.329013	-4.91399	8.92425e-07	5.55498e-06
TMEM35A	104.96	-1.61442	0.497598	-3.24442	0.0011769	0.00297598
LRRC75A	54.8231	-1.61423	0.289542	-5.5751	2.47384e-08	2.55936e-07
IRX5	79.7481	-1.61375	0.364536	-4.42685	9.562e-06	4.3187e-05
PDK4	495.194	-1.60876	0.317736	-5.06321	4.12261e-07	2.88318e-06
HRK	166.779	-1.60854	0.197523	-8.14354	3.83876e-16	6.22553e-14
VWA5A	219.038	-1.60696	0.268813	-5.97797	2.25939e-09	3.39361e-08
LNX1	48.6687	-1.60429	0.387872	-4.13613	3.53215e-05	0.000135733
MEGF6	111.035	-1.6028	0.454024	-3.53021	0.000415229	0.00118845
STON2	1217.08	-1.59737	0.457293	-3.49309	0.000477465	0.00134351
CTSK	49581.8	-1.59565	0.420446	-3.79514	0.000147558	0.000475395
TMEM150C	122.079	-1.59185	0.475215	-3.34974	0.000808869	0.00213674
RAB15	73.3541	-1.59057	0.248876	-6.39101	1.64794e-10	3.5253e-09
SLC27A1	571.996	-1.58895	0.213951	-7.4267	1.11338e-13	7.90635e-12
OSR2	279.542	-1.58749	0.343319	-4.62395	3.76501e-06	1.9359e-05
PTPRU	239.799	-1.58574	0.304639	-5.20529	1.93692e-07	1.50746e-06
TCP11L2	124.422	-1.58073	0.257088	-6.1486	7.8168e-10	1.34397e-08
CENPM	157.799	-1.57805	0.293012	-5.38563	7.21931e-08	6.46077e-07
SGK1	4583.02	-1.57796	0.227832	-6.92597	4.32988e-12	1.62384e-10
EFNA5	138.521	-1.57527	0.483703	-3.25669	0.00112721	0.00286482
ITIH5	286.637	-1.57473	0.433805	-3.63004	0.000283377	0.000846393
NACAD	28.8864	-1.57206	0.352849	-4.45533	8.37637e-06	3.84858e-05
OLFML2A	2848.78	-1.56908	0.611978	-2.56396	0.0103487	0.0199991
TAMALIN	65.8316	-1.56892	0.31052	-5.05255	4.3596e-07	3.01033e-06
FRAS1	3343.88	-1.56698	0.340275	-4.60504	4.12387e-06	2.09973e-05
C5	197.716	-1.56629	0.288788	-5.42367	5.8387e-08	5.40665e-07
PIM1	1539.13	-1.56498	0.294779	-5.309	1.10228e-07	9.35532e-07
JAG1	670.745	-1.56457	0.265721	-5.88802	3.9084e-09	5.4477e-08
ZFP36	5472.39	-1.56236	0.289791	-5.39133	6.99376e-08	6.32495e-07
RGS9	121.422	-1.56024	0.286533	-5.44526	5.17307e-08	4.8845e-07
CCNE2	180.495	-1.5558	0.41484	-3.75036	0.000176582	0.000555771
STMN1	2340.73	-1.55526	0.298337	-5.21311	1.85697e-07	1.45943e-06
NCAM2	354.751	-1.55313	0.558254	-2.78213	0.00540037	0.0113047
CYP11A1	287.731	-1.55178	0.344007	-4.51089	6.45547e-06	3.06589e-05
DCN	26997.5	-1.54876	0.424772	-3.6461	0.000266254	0.000800832
PTGS2	3188.61	-1.54657	0.511833	-3.02164	0.00251409	0.00578332
FBLN1	16533.6	-1.54492	0.388984	-3.97168	7.13675e-05	0.000250653
SKA1	555.135	-1.54451	0.315553	-4.89461	9.85023e-07	6.03742e-06
CARHSP1	1520.56	-1.5425	0.224237	-6.87888	6.03234e-12	2.14819e-10
ZFPM2	161.051	-1.53797	0.620192	-2.47983	0.0131445	0.0246635
ANXA3	21.8134	-1.53697	0.340798	-4.50991	6.48543e-06	3.07514e-05
SPC25	263.933	-1.53247	0.337863	-4.53578	5.73906e-06	2.76715e-05
MAFB	304.403	-1.53033	0.365128	-4.1912	2.77477e-05	0.000110301
KIF11	1389.41	-1.52685	0.318665	-4.7914	1.65624e-06	9.46501e-06
IRF2BPL	1563.12	-1.52562	0.195509	-7.80332	6.02972e-15	6.70025e-13
SPATA13	1232.78	-1.52258	0.230494	-6.60571	3.95629e-11	1.05981e-09
HMGB2	2364.92	-1.52211	0.311052	-4.89342	9.90962e-07	6.07072e-06
CCDC69	375.733	-1.52197	0.24782	-6.14146	8.17688e-10	1.39681e-08
ADGRA2	4667.62	-1.52192	0.228381	-6.66392	2.66611e-11	7.59845e-10
GATA6	132.658	-1.52162	0.308685	-4.92935	8.25049e-07	5.19214e-06
CIT	994.275	-1.51674	0.307258	-4.93637	7.9591e-07	5.03517e-06
CD34	88.4543	-1.5118	0.379465	-3.98403	6.77568e-05	0.000239726
EYA1	163.934	-1.50982	0.467797	-3.22751	0.00124874	0.0031332
ZNF436	570.805	-1.50296	0.272567	-5.51407	3.5062e-08	3.44618e-07
TCF19	921.303	-1.50273	0.284854	-5.27545	1.32432e-07	1.09157e-06
PER3	391.617	-1.50252	0.233477	-6.4354	1.23145e-10	2.79898e-09
KCNK2	627.674	-1.50228	0.469056	-3.20276	0.00136117	0.00338487
APOBEC3B	737.982	-1.49619	0.30304	-4.93728	7.92194e-07	5.0143e-06
CBR3	987.139	-1.4929	0.242535	-6.15539	7.48943e-10	1.29325e-08
MESP2	30.9145	-1.49159	0.392502	-3.80021	0.000144576	0.000467417
HELLS	341.595	-1.48963	0.323685	-4.60211	4.18238e-06	2.12591e-05
AUTS2	365.419	-1.48558	0.31186	-4.76361	1.90164e-06	1.06793e-05
SLC9A9	603.974	-1.48531	0.314043	-4.72964	2.2492e-06	1.24047e-05
PTPRD	192.516	-1.48498	0.583174	-2.54638	0.0108847	0.0209339
KLF4	2797.88	-1.48233	0.302563	-4.89924	9.62103e-07	5.91809e-06
GRTP1	40.2711	-1.482	0.449001	-3.30067	0.000964548	0.00249634
PRIM1	164.799	-1.48112	0.297027	-4.98648	6.14885e-07	4.02577e-06
WDR76	366.722	-1.48111	0.283452	-5.22525	1.73921e-07	1.37589e-06
TRANK1	1572.64	-1.47942	0.204264	-7.24271	4.39814e-13	2.45498e-11
NEIL3	170.556	-1.47889	0.324641	-4.55546	5.22719e-06	2.55734e-05
IGFLR1	106.975	-1.47811	0.247998	-5.96017	2.51979e-09	3.73333e-08
BCL2	165.957	-1.47734	0.224464	-6.58165	4.65243e-11	1.22175e-09
TOX	130.625	-1.47704	0.385136	-3.83512	0.000125505	0.000414015
PLBD1	276.168	-1.47166	0.317237	-4.639	3.50106e-06	1.82283e-05
TYMS	2282.96	-1.47141	0.297714	-4.94235	7.71869e-07	4.91677e-06
TSPAN11	41.4947	-1.47139	0.351134	-4.19039	2.78477e-05	0.000110589
MKI67	4589.39	-1.46532	0.340608	-4.30209	1.69197e-05	7.11469e-05
CLIC6	261.747	-1.46071	0.509071	-2.86935	0.00411312	0.00891164
CPT1B	44.3575	-1.46036	0.439181	-3.32518	0.000883612	0.00230778
NDC80	722.587	-1.46027	0.324738	-4.49676	6.8998e-06	3.23961e-05
RUNX2	66.312	-1.45933	0.331503	-4.40218	1.0717e-05	4.7759e-05
MAP2K6	18.4834	-1.45774	0.435936	-3.34394	0.000825984	0.00217669
KIAA1755	211.301	-1.45715	0.299621	-4.8633	1.15444e-06	6.94111e-06
DUT	1792.29	-1.45478	0.224497	-6.48018	9.16106e-11	2.16303e-09
ANGPTL2	6658.48	-1.45165	0.258044	-5.62559	1.84871e-08	2.00782e-07
C1orf21	1129.79	-1.45132	0.249203	-5.82387	5.75002e-09	7.5334e-08
FBXO5	456.818	-1.45074	0.308282	-4.70589	2.52758e-06	1.36966e-05
TSKS	27.3657	-1.45028	0.387688	-3.74085	0.000183401	0.000573871
NDRG4	138.755	-1.44817	0.321887	-4.499	6.82726e-06	3.2131e-05
ITPKB	574.331	-1.44687	0.250464	-5.77675	7.61556e-09	9.58718e-08
KIF15	323.287	-1.44672	0.295495	-4.89591	9.7854e-07	6.00688e-06
CILP	238.947	-1.44648	0.54211	-2.66823	0.00762512	0.015277
PTGDS	1071.62	-1.44636	0.524139	-2.7595	0.005789	0.0120259
CAMK4	69.8218	-1.44582	0.315454	-4.5833	4.57695e-06	2.28581e-05
TCF7L1	138.318	-1.44438	0.256894	-5.62247	1.88249e-08	2.03712e-07
ESPL1	568.742	-1.44402	0.29917	-4.82676	1.38769e-06	8.10002e-06
DHFR	1416.75	-1.44011	0.288097	-4.99872	5.77123e-07	3.84186e-06
SOD3	3316.66	-1.43995	0.321477	-4.47918	7.49289e-06	3.48536e-05
MTMR11	208.525	-1.43409	0.268909	-5.33298	9.66138e-08	8.32947e-07
CDK1	1171.58	-1.43155	0.321342	-4.45491	8.39273e-06	3.85462e-05
STEAP4	234.158	-1.43145	0.541649	-2.64276	0.00822336	0.0163392
EMILIN2	3217.74	-1.43085	0.35412	-4.04059	5.33166e-05	0.000195163
CDON	2327.43	-1.42643	0.517122	-2.75839	0.00580862	0.0120625
TICRR	247.151	-1.42539	0.296353	-4.80979	1.51086e-06	8.72984e-06
PDPN	2012.54	-1.42489	0.52108	-2.73449	0.00624772	0.012854
CAPS	26.0594	-1.42278	0.232333	-6.12388	9.13233e-10	1.54362e-08
CBX7	253.617	-1.42162	0.175046	-8.12139	4.60878e-16	7.09102e-14
KIFC1	1054.26	-1.42097	0.295402	-4.81029	1.50708e-06	8.71217e-06
KLF2	401.089	-1.42002	0.407161	-3.48762	0.000487345	0.00136714
ISLR	5297.19	-1.41911	0.237533	-5.97435	2.31007e-09	3.45675e-08
PIFO	29.3807	-1.41583	0.308108	-4.59525	4.32234e-06	2.18285e-05
SOCS1	830.158	-1.4151	0.191537	-7.38817	1.48867e-13	1.00368e-11
FZD7	176.499	-1.41436	0.329051	-4.2983	1.7211e-05	7.20438e-05
ADAMTSL4	2251.19	-1.41317	0.370339	-3.81588	0.000135698	0.000442291
ROR1	293.986	-1.41301	0.232462	-6.07845	1.21353e-09	1.98454e-08
BRME1	31.6901	-1.41222	0.280522	-5.03425	4.79715e-07	3.26549e-06
LMNB1	940.635	-1.40707	0.32869	-4.28085	1.86179e-05	7.71256e-05
SIM1	323.632	-1.4039	0.344816	-4.07144	4.67236e-05	0.00017387
APCDD1	389.555	-1.40356	0.398105	-3.5256	0.000422524	0.00120789
AEBP1	11711	-1.40299	0.373368	-3.75766	0.000171506	0.000541324
AURKB	384.829	-1.40271	0.293094	-4.78587	1.70246e-06	9.68304e-06
C4A	1615.62	-1.40058	0.242558	-5.77419	7.7325e-09	9.70688e-08
PAQR8	212.433	-1.39872	0.23674	-5.90824	3.45781e-09	4.89354e-08
ABCA6	608.82	-1.39555	0.25435	-5.4867	4.09505e-08	3.95053e-07
CFB	2015.19	-1.39543	0.302216	-4.61735	3.88673e-06	1.99166e-05
FRAT1	37.4446	-1.39453	0.243663	-5.7232	1.04536e-08	1.25579e-07
C1R	36515	-1.39186	0.227672	-6.11345	9.74982e-10	1.63876e-08
ADAMTS15	355.661	-1.38958	0.39278	-3.53779	0.000403483	0.00115842
TMEFF1	20.0672	-1.38406	0.457325	-3.02643	0.00247461	0.00570563
SOS1	2705.59	-1.37843	0.195125	-7.06438	1.61334e-12	7.01957e-11
TM7SF2	100.433	-1.37826	0.279626	-4.92895	8.26726e-07	5.19724e-06
NCAPD2	2634.41	-1.37601	0.266404	-5.16512	2.4029e-07	1.82053e-06
LIG1	904.93	-1.36976	0.241087	-5.6816	1.33443e-08	1.55179e-07
AVPI1	440.67	-1.36682	0.191074	-7.15334	8.469e-13	4.18249e-11
RARG	1407.14	-1.36622	0.208188	-6.56245	5.29321e-11	1.37497e-09
FANCI	1242.62	-1.3622	0.265672	-5.12737	2.93823e-07	2.158e-06
HDAC5	1007.91	-1.36012	0.184595	-7.36811	1.73065e-13	1.14118e-11
GTSE1	758.587	-1.3573	0.314773	-4.31201	1.61776e-05	6.83377e-05
KIF24	176.797	-1.3543	0.238607	-5.67587	1.37989e-08	1.59384e-07
ARHGEF3	890.599	-1.35398	0.290712	-4.65745	3.20157e-06	1.68296e-05
OTUD1	167.663	-1.35358	0.220516	-6.13822	8.34511e-10	1.42258e-08
THRB	935.714	-1.35245	0.270827	-4.99379	5.92054e-07	3.9193e-06
RAD51AP1	408.223	-1.35205	0.294406	-4.59247	4.38021e-06	2.20406e-05
PHF19	661.016	-1.35171	0.270462	-4.99779	5.7991e-07	3.85355e-06
APPL2	402.811	-1.34953	0.189192	-7.13315	9.81005e-13	4.69046e-11
CHRDL1	11008.1	-1.34908	0.52088	-2.58999	0.00959775	0.0187167
DPYSL3	3803.89	-1.3488	0.360613	-3.7403	0.000183797	0.000574864
TOP2A	4590.83	-1.34677	0.335493	-4.01431	5.96203e-05	0.00021506
EXO1	325.665	-1.34646	0.309855	-4.34546	1.38984e-05	5.98259e-05
MMP2	106430	-1.34546	0.332943	-4.0411	5.32017e-05	0.000194835
CAMK1D	937.781	-1.34173	0.301674	-4.4476	8.68361e-06	3.96696e-05
SLC17A7	48.1693	-1.3417	0.276372	-4.85468	1.2058e-06	7.1994e-06
KIF18B	431.656	-1.33897	0.336146	-3.98331	6.79624e-05	0.000240099
GADD45G	148.255	-1.33806	0.264706	-5.05489	4.30645e-07	2.98566e-06
COLEC12	5703.81	-1.33468	0.455569	-2.9297	0.00339284	0.00753469
REV3L	2190.23	-1.3342	0.310368	-4.29876	1.71753e-05	7.19445e-05
ARHGAP26	183.136	-1.33395	0.208288	-6.40438	1.50984e-10	3.28849e-09
FOSB	1386	-1.33179	0.538695	-2.47225	0.0134266	0.0251416
CENPA	259.704	-1.3302	0.316143	-4.20758	2.58125e-05	0.000103413
PRTFDC1	191.508	-1.32832	0.309847	-4.28704	1.81072e-05	7.5166e-05
CACNA1C	143.711	-1.32731	0.292979	-4.53039	5.88742e-06	2.82959e-05
C3	2151.98	-1.32699	0.290687	-4.56502	4.99457e-06	2.46463e-05
PCDH18	6418.23	-1.32656	0.243283	-5.45273	4.96023e-08	4.70203e-07
PCBP3	355.506	-1.3262	0.265324	-4.99842	5.78025e-07	3.84527e-06
TCN2	405.242	-1.32455	0.243975	-5.42902	5.66657e-08	5.28395e-07
PREB	1889.39	-1.32328	0.142053	-9.31538	1.21521e-20	1.12182e-17
STAG3	81.1419	-1.32328	0.206661	-6.40314	1.52216e-10	3.30931e-09
BMPER	957.643	-1.31794	0.315021	-4.18364	2.86872e-05	0.000113398
FIBIN	699.004	-1.31616	0.199643	-6.59257	4.32266e-11	1.14265e-09
SECTM1	8424.32	-1.31343	0.248719	-5.28079	1.28626e-07	1.06458e-06
CCNA2	1076.8	-1.31338	0.287676	-4.56548	4.98359e-06	2.46225e-05
RECK	4927.6	-1.31073	0.306541	-4.27588	1.9038e-05	7.86685e-05
CEBPD	1008.43	-1.30919	0.208985	-6.26452	3.73977e-10	7.10132e-09
ATP2A3	37.7979	-1.30813	0.320916	-4.07623	4.57727e-05	0.000170861
BRIP1	356.099	-1.30793	0.264863	-4.93814	7.88725e-07	4.9968e-06
CCNF	653.297	-1.30706	0.263576	-4.95897	7.08697e-07	4.56526e-06
MMP11	87.4119	-1.30028	0.315159	-4.12577	3.69495e-05	0.00014122
GUCY1A1	189.857	-1.30011	0.550656	-2.36102	0.0182247	0.0328746
TAF9B	287.849	-1.29884	0.208877	-6.21819	5.02907e-10	9.18627e-09
BICC1	2074.41	-1.29666	0.199786	-6.49025	8.56922e-11	2.04859e-09
HSPA2	93.7958	-1.29562	0.301865	-4.29205	1.77033e-05	7.37444e-05
SNED1	1578.1	-1.2944	0.313406	-4.1301	3.62606e-05	0.000138941
HMCN1	1045.93	-1.29231	0.500372	-2.5827	0.00980312	0.0190614
PLXNC1	2207.45	-1.29216	0.32458	-3.98101	6.86229e-05	0.000242292
FAM117B	535.27	-1.29153	0.297037	-4.34805	1.37353e-05	5.92939e-05
WEE1	562.85	-1.28903	0.227265	-5.67193	1.41201e-08	1.62313e-07
EPB41L4A	493.702	-1.289	0.275893	-4.6721	2.98139e-06	1.58107e-05
CLDN23	688.958	-1.28811	0.178926	-7.19914	6.05957e-13	3.23204e-11
P2RX7	443.377	-1.2876	0.220969	-5.82705	5.64161e-09	7.41566e-08
FOXF2	101.798	-1.28742	0.27446	-4.69074	2.72221e-06	1.45715e-05
DENND2A	168.668	-1.28737	0.542337	-2.37375	0.0176085	0.0318876
CPVL	194.426	-1.28735	0.385156	-3.34242	0.000830521	0.00218816
IER2	4971.67	-1.28522	0.238009	-5.39986	6.66938e-08	6.06358e-07
PKMYT1	440.956	-1.28484	0.274342	-4.68336	2.82206e-06	1.50389e-05
MLPH	56.9884	-1.28422	0.45003	-2.85364	0.00432213	0.00930402
GAB1	696.189	-1.28399	0.264325	-4.85761	1.1881e-06	7.10434e-06
RTN4RL2	191.751	-1.28351	0.404124	-3.17604	0.00149302	0.00366941
ARHGAP28	595.928	-1.28326	0.290579	-4.41622	1.00444e-05	4.50965e-05
CKAP2L	646.452	-1.28114	0.281879	-4.545	5.49344e-06	2.66263e-05
KNL1	622.32	-1.2803	0.295209	-4.33694	1.44483e-05	6.18381e-05
CCDC85C	29.7327	-1.27905	0.292649	-4.37059	1.23909e-05	5.4133e-05
MNS1	137.578	-1.27846	0.328838	-3.88782	0.000101151	0.000342139
FAM107B	403.026	-1.27742	0.227775	-5.60826	2.04372e-08	2.17821e-07
ATAD2	1223.4	-1.27692	0.242213	-5.27188	1.35034e-07	1.1092e-06
PNPLA7	48.3616	-1.27672	0.281234	-4.53969	5.63369e-06	2.72291e-05
CDCA2	578.814	-1.27514	0.286031	-4.45805	8.27078e-06	3.80443e-05
NFIB	629.685	-1.27434	0.274266	-4.64637	3.3783e-06	1.76735e-05
TLCD4	35.3732	-1.27276	0.232607	-5.47173	4.45672e-08	4.25836e-07
ERCC6L	171.637	-1.26884	0.307582	-4.12519	3.70424e-05	0.000141485
PSIP1	1581.21	-1.2684	0.24191	-5.24328	1.57746e-07	1.26884e-06
FOXM1	1837.21	-1.26814	0.277741	-4.56589	4.97387e-06	2.45886e-05
ABLIM1	439.232	-1.26691	0.1981	-6.39531	1.60225e-10	3.44773e-09
NCAPG	1041.42	-1.26461	0.29376	-4.30489	1.6707e-05	7.04004e-05
SULF1	1896.77	-1.2637	0.484248	-2.60961	0.00906457	0.0177984
ADARB1	106.539	-1.26252	0.208265	-6.06206	1.34389e-09	2.16483e-08
COL14A1	148.885	-1.26226	0.4671	-2.70234	0.00688535	0.0139556
CDCA5	787.965	-1.25958	0.253114	-4.97633	6.48024e-07	4.21514e-06
RELL1	221.932	-1.25712	0.143848	-8.73922	2.34721e-18	9.38961e-16
KIAA1522	750.621	-1.25669	0.223204	-5.63026	1.79943e-08	1.96844e-07
FMOD	955.042	-1.25632	0.302891	-4.14775	3.35759e-05	0.000130024
MAP3K8	483.308	-1.2553	0.248612	-5.04924	4.43563e-07	3.05755e-06
MN1	391.731	-1.25221	0.308544	-4.05844	4.94006e-05	0.000182456
CTSH	256.352	-1.24966	0.194042	-6.44018	1.19333e-10	2.72783e-09
C21orf58	101.923	-1.2493	0.22395	-5.57846	2.42651e-08	2.52344e-07
SORBS3	2256.55	-1.24737	0.173151	-7.20392	5.85055e-13	3.17704e-11
TTYH2	39.8454	-1.24713	0.211294	-5.90235	3.58354e-09	5.05359e-08
FRRS1	367.582	-1.24405	0.209577	-5.93601	2.92037e-09	4.22258e-08
ADAMTS10	41.3032	-1.24177	0.391876	-3.16878	0.00153078	0.00375376
CCDC152	69.6184	-1.24116	0.413038	-3.00496	0.00265618	0.00607525
LTBP4	420.326	-1.24074	0.242636	-5.11357	3.16123e-07	2.29787e-06
GLI2	126.522	-1.23917	0.444837	-2.78566	0.00534181	0.0112056
CRISPLD2	1318.97	-1.23866	0.263295	-4.70446	2.54541e-06	1.37663e-05
KIF4A	790.181	-1.23826	0.291493	-4.24798	2.15702e-05	8.79892e-05
CCDC74B	31.0526	-1.23748	0.244781	-5.05546	4.29365e-07	2.97851e-06
FKBP5	722.237	-1.23745	0.206637	-5.98853	2.1175e-09	3.20404e-08
PBK	674.676	-1.23723	0.307541	-4.02298	5.7467e-05	0.000208231
CDKN3	323.639	-1.23641	0.326523	-3.7866	0.000152722	0.000489666
ARL4C	575.756	-1.23622	0.267098	-4.62832	3.68636e-06	1.90198e-05
PRR5	107.983	-1.23547	0.304855	-4.05267	5.06371e-05	0.000186524
CDC42EP5	68.7894	-1.23488	0.271671	-4.54549	5.48067e-06	2.65751e-05
KIAA0513	644.953	-1.2336	0.19314	-6.38708	1.69081e-10	3.60415e-09
NCAPG2	1092.55	-1.23324	0.247795	-4.97686	6.4624e-07	4.20582e-06
DPT	37.1521	-1.23232	0.489788	-2.51603	0.0118686	0.0225658
GPRC5A	261.367	-1.23228	0.28831	-4.27416	1.91856e-05	7.92094e-05
KIF20A	994.791	-1.23194	0.36545	-3.37102	0.00074891	0.00199195
MTCL1	488.243	-1.23022	0.206871	-5.94681	2.73416e-09	4.00155e-08
FMO4	46.9403	-1.22802	0.219295	-5.59986	2.14524e-08	2.2763e-07
ZNF521	335.512	-1.22654	0.215591	-5.68921	1.2763e-08	1.49957e-07
KCNIP3	44.5977	-1.22649	0.209141	-5.86443	4.5067e-09	6.12798e-08
POU6F1	31.5417	-1.22641	0.255807	-4.79428	1.63261e-06	9.34777e-06
ANLN	3239.75	-1.22609	0.294185	-4.16776	3.07609e-05	0.000120562
ABHD17C	270.701	-1.22534	0.238465	-5.13847	2.76978e-07	2.04933e-06
EIF4EBP3	104.977	-1.22417	0.147172	-8.31799	8.94711e-17	1.65191e-14
ASAP3	1891.39	-1.2235	0.25338	-4.82871	1.3742e-06	8.04479e-06
JUNB	6705.63	-1.22318	0.254854	-4.79951	1.5905e-06	9.13721e-06
PRC1	2197.72	-1.2231	0.292219	-4.18556	2.84462e-05	0.00011263
NAP1L3	16.9724	-1.22227	0.408428	-2.99263	0.00276587	0.00630329
IL11RA	99.4946	-1.22201	0.195963	-6.23596	4.49016e-10	8.36745e-09
EVA1C	31.4727	-1.2219	0.518455	-2.35682	0.0184324	0.033192
HJURP	572.221	-1.22145	0.312673	-3.90647	9.3656e-05	0.000319308
SKA3	317.813	-1.22065	0.305771	-3.99204	6.55068e-05	0.000233278
PKDCC	1207.85	-1.2203	0.321852	-3.7915	0.000149742	0.000481914
CALHM2	1181.06	-1.21903	0.211549	-5.7624	8.29238e-09	1.03126e-07
CNTN3	33.8419	-1.21844	0.394337	-3.08984	0.00200262	0.0047366
RSAD2	20571.1	-1.21574	0.299562	-4.0584	4.9411e-05	0.000182456
CCNB2	543.058	-1.21278	0.307814	-3.93996	8.14941e-05	0.000281766
MCOLN3	12.7285	-1.21229	0.279942	-4.33052	1.48756e-05	6.33956e-05
NT5M	36.1699	-1.2119	0.247284	-4.90084	9.54286e-07	5.87603e-06
TACC3	1628.38	-1.21167	0.278739	-4.34695	1.38044e-05	5.95068e-05
H2AX	1195.42	-1.21128	0.224331	-5.39951	6.6822e-08	6.06986e-07
SH3BP5	979.329	-1.20952	0.333544	-3.62625	0.000287568	0.000857417
CENPP	166.062	-1.20808	0.271513	-4.44946	8.60879e-06	3.93577e-05
TLCD2	261.212	-1.2065	0.313775	-3.8451	0.000120503	0.00039961
SCCPDH	1573.8	-1.20323	0.144279	-8.3396	7.45449e-17	1.44292e-14
THBS2	9475.42	-1.20311	0.318849	-3.77331	0.000161097	0.000513173
GCNT3	88.2234	-1.20285	0.26712	-4.50305	6.69848e-06	3.15992e-05
SIPA1L2	34.9342	-1.19979	0.346262	-3.46499	0.00053026	0.00147409
CCDC121	28.2181	-1.19949	0.29155	-4.1142	3.88531e-05	0.000147649
C4B	1104.29	-1.19709	0.243431	-4.91756	8.76275e-07	5.46295e-06
CRISPLD1	164.919	-1.19605	0.537372	-2.22573	0.026032	0.0449447
FLRT2	1427.59	-1.19535	0.269773	-4.43093	9.38275e-06	4.24594e-05
ZBED3	75.5155	-1.19443	0.200904	-5.94528	2.75986e-09	4.03423e-08
KLHDC8B	360.668	-1.19424	0.157204	-7.59674	3.0369e-14	2.58481e-12
EGR2	762.27	-1.1937	0.49155	-2.42843	0.0151643	0.0279592
EIF4E3	916.274	-1.19324	0.198791	-6.0025	1.94306e-09	2.97053e-08
UBE2C	733.622	-1.19243	0.328047	-3.63495	0.00027804	0.000832405
KCNJ2	173.623	-1.18832	0.255126	-4.65778	3.1964e-06	1.68133e-05
TMPO	1866.26	-1.18571	0.256447	-4.62358	3.77165e-06	1.93765e-05
ORC1	165.043	-1.18399	0.26275	-4.50615	6.60138e-06	3.12394e-05
ZNF385A	222.294	-1.18327	0.169632	-6.97554	3.04691e-12	1.21079e-10
TJP2	1048.14	-1.18301	0.17836	-6.63274	3.29509e-11	9.00783e-10
DYNC2I2	909.847	-1.18186	0.176843	-6.68313	2.33884e-11	6.73105e-10
CPXM1	4755.33	-1.18131	0.497932	-2.37242	0.0176718	0.0319879
CCNG2	836.856	-1.18094	0.200649	-5.88563	3.96548e-09	5.50171e-08
SCD5	165.439	-1.1801	0.297091	-3.97219	7.12161e-05	0.000250268
EVC2	295.358	-1.18009	0.209098	-5.64373	1.664e-08	1.85076e-07
TRIM59	288.784	-1.17948	0.231942	-5.08522	3.67192e-07	2.6075e-06
TMEM106C	827.432	-1.17877	0.180631	-6.52586	6.76141e-11	1.67999e-09
TWIST2	3037.15	-1.17871	0.327869	-3.59507	0.000324306	0.000954153
TPX2	2702.46	-1.17842	0.287247	-4.10244	4.08813e-05	0.000154379
DDAH2	698.942	-1.17629	0.144773	-8.12511	4.46954e-16	6.9661e-14
DTL	515.667	-1.17545	0.277854	-4.23044	2.33232e-05	9.44974e-05
PLK4	336.6	-1.175	0.281248	-4.1778	2.94345e-05	0.00011616
KIF2C	962.353	-1.17375	0.302917	-3.87484	0.000106695	0.000358569
GLI3	1076.54	-1.17292	0.255187	-4.59633	4.2999e-06	2.17459e-05
EZH2	394.255	-1.17276	0.21232	-5.52354	3.32245e-08	3.28711e-07
SGO1	151.741	-1.17122	0.283971	-4.12444	3.71642e-05	0.000141815
ZBTB10	245.974	-1.17121	0.180205	-6.49933	8.06773e-11	1.95203e-09
STOM	11212.6	-1.16987	0.134193	-8.71778	2.83701e-18	1.07627e-15
NINJ2	56.4767	-1.16938	0.364905	-3.20461	0.00135244	0.00336724
HACD4	374.665	-1.16858	0.169515	-6.89365	5.4379e-12	1.95977e-10
EVI2B	283.213	-1.1679	0.225821	-5.17177	2.3189e-07	1.76693e-06
DDB2	570.815	-1.16736	0.16472	-7.08692	1.3713e-12	6.16365e-11
PBX1	1495.85	-1.16581	0.238486	-4.88838	1.01667e-06	6.21038e-06
CENPH	248.33	-1.16034	0.252245	-4.60003	4.22432e-06	2.1436e-05
CLSPN	624.693	-1.15971	0.31188	-3.71843	0.000200461	0.000621155
CHAF1B	288.085	-1.15789	0.290456	-3.98644	6.70713e-05	0.000237858
PCNA	2652.95	-1.1577	0.23629	-4.89951	9.60783e-07	5.91301e-06
CDCA3	324.394	-1.15663	0.329242	-3.51301	0.000443063	0.00125761
GSC	55.7375	-1.15485	0.311614	-3.70604	0.000210525	0.000649657
COL21A1	23.8241	-1.15413	0.328814	-3.50998	0.000448136	0.00127064
AHNAK2	13970.1	-1.154	0.496399	-2.32474	0.0200856	0.0357743
C7orf31	37.4643	-1.15391	0.200863	-5.74478	9.20392e-09	1.12756e-07
CDCA4	568.556	-1.15243	0.203749	-5.6561	1.54852e-08	1.74988e-07
FAM9C	27.8353	-1.15152	0.384069	-2.99822	0.00271562	0.00619939
FANCD2	353.512	-1.15088	0.248935	-4.6232	3.77869e-06	1.93963e-05
ZFHX4	651.482	-1.14974	0.300828	-3.82191	0.000132422	0.000433615
RADIL	71.018	-1.14934	0.198403	-5.79297	6.91544e-09	8.83455e-08
C8orf88	86.1107	-1.14825	0.166414	-6.89997	5.20138e-12	1.88586e-10
IL1R1	8260.24	-1.14747	0.263791	-4.34994	1.36178e-05	5.88713e-05
NOD1	323.744	-1.14686	0.212758	-5.39047	7.02745e-08	6.34586e-07
OIP5	82.8268	-1.14614	0.323094	-3.54737	0.000389094	0.00112194
SELENOP	1739.76	-1.14575	0.175407	-6.53196	6.49146e-11	1.62926e-09
FES	358.483	-1.14554	0.251309	-4.55831	5.15666e-06	2.52902e-05
GRHL1	30.5839	-1.14483	0.285024	-4.01662	5.90393e-05	0.000213156
ANK1	180.298	-1.14414	0.440154	-2.5994	0.00933879	0.01828
KCNAB2	174.121	-1.14374	0.211537	-5.4068	6.4161e-08	5.8644e-07
ARPIN	660.89	-1.14331	0.203169	-5.62739	1.82961e-08	1.99063e-07
MBP	1853.95	-1.143	0.356781	-3.20364	0.00135704	0.0033767
FAM20A	3884.27	-1.14206	0.243061	-4.69867	2.61865e-06	1.41179e-05
MCM7	2105.59	-1.14151	0.245602	-4.6478	3.35497e-06	1.75591e-05
CDC25B	3911.37	-1.14033	0.249907	-4.563	5.0427e-06	2.48226e-05
RACGAP1	1643.58	-1.13955	0.238193	-4.78413	1.71725e-06	9.75793e-06
POLA1	550.67	-1.13952	0.259682	-4.38814	1.14322e-05	5.04405e-05
USP1	873.034	-1.13884	0.201884	-5.64106	1.6901e-08	1.8741e-07
PXK	680.852	-1.13723	0.201235	-5.65126	1.59277e-08	1.7881e-07
FMO5	34.9296	-1.1372	0.224687	-5.06127	4.16465e-07	2.9075e-06
CDO1	70.2193	-1.13543	0.299866	-3.78645	0.000152817	0.000489838
PAIP2B	37.6691	-1.13495	0.227674	-4.98499	6.19634e-07	4.04803e-06
CDKN2D	201.885	-1.13336	0.17669	-6.41438	1.41401e-10	3.12513e-09
SCN1B	136.014	-1.13154	0.229472	-4.93104	8.1793e-07	5.1545e-06
SPAG5	855.825	-1.12965	0.283398	-3.98609	6.71701e-05	0.000238001
GBP2	25144.1	-1.12915	0.157366	-7.17532	7.21372e-13	3.70773e-11
SDC3	4316.75	-1.12914	0.219666	-5.14024	2.74383e-07	2.03484e-06
PTGES	7207.75	-1.1283	0.272644	-4.13837	3.49775e-05	0.00013467
KALRN	175.191	-1.12753	0.419606	-2.68712	0.00720703	0.0145242
TEF	560.398	-1.12644	0.177356	-6.35129	2.13517e-10	4.39523e-09
BASP1	7289.37	-1.12612	0.139125	-8.09431	5.75894e-16	8.74849e-14
ZFP36L2	4152.52	-1.12564	0.242282	-4.64598	3.3846e-06	1.76987e-05
NEK2	230.384	-1.12439	0.304383	-3.694	0.000220754	0.000676871
PIK3C2B	81.0242	-1.12405	0.259114	-4.33806	1.43748e-05	6.15894e-05
BRCA1	627.894	-1.12365	0.247201	-4.54551	5.48031e-06	2.65751e-05
HMMR	770.602	-1.12356	0.299241	-3.75471	0.000173543	0.000546781
H1-10	1345.71	-1.12296	0.187718	-5.98217	2.20188e-09	3.31552e-08
INCENP	1214	-1.12227	0.232027	-4.83682	1.31934e-06	7.78053e-06
MCM4	2150.72	-1.12208	0.253301	-4.42981	9.43147e-06	4.26477e-05
SOCS3	4072.17	-1.12194	0.275942	-4.06586	4.78564e-05	0.00017748
RMI2	427.836	-1.12166	0.225629	-4.97126	6.65201e-07	4.31303e-06
GAREM1	112.449	-1.11945	0.193957	-5.77167	7.84894e-09	9.84275e-08
SETDB2	497.847	-1.1184	0.203408	-5.49832	3.83423e-08	3.73495e-07
CKAP2	1576.39	-1.11832	0.264824	-4.22288	2.41198e-05	9.72652e-05
CEP55	1189.87	-1.1167	0.284685	-3.92257	8.76105e-05	0.000300834
KCNJ12	15.507	-1.11542	0.439452	-2.53822	0.0111419	0.0213499
MELK	950.147	-1.11523	0.241204	-4.62361	3.77117e-06	1.93765e-05
KLF9	853.424	-1.11194	0.184862	-6.015	1.79881e-09	2.78549e-08
KREMEN1	1990.09	-1.11193	0.208326	-5.33744	9.42681e-08	8.17422e-07
PALLD	2491.71	-1.11095	0.253935	-4.37496	1.21456e-05	5.32746e-05
C6orf132	284.706	-1.1104	0.195679	-5.67462	1.39001e-08	1.60302e-07
ZCCHC14	1647.82	-1.10978	0.190156	-5.83618	5.3411e-09	7.10627e-08
EVL	478.932	-1.10619	0.192943	-5.73327	9.85138e-09	1.19905e-07
MX2	3435.56	-1.106	0.23537	-4.69897	2.61477e-06	1.41033e-05
GPRASP1	55.8929	-1.10499	0.275662	-4.00848	6.11116e-05	0.000219337
CDC7	333.918	-1.1045	0.350489	-3.15131	0.00162538	0.00395583
LRRC2	106.229	-1.10425	0.261427	-4.22393	2.40078e-05	9.68464e-05
MARCHF9	46.4278	-1.1034	0.245762	-4.48968	7.13292e-06	3.33732e-05
TNFSF9	105.484	-1.10229	0.331365	-3.3265	0.000879433	0.00229836
RBL1	466.386	-1.10157	0.213977	-5.14806	2.63191e-07	1.96918e-06
TTK	492.877	-1.10155	0.284548	-3.87124	0.000108285	0.0003633
SOX4	243.628	-1.1	0.30598	-3.59501	0.000324385	0.000954153
ACKR3	1127.01	-1.09908	0.223709	-4.91297	8.97066e-07	5.57352e-06
CYBRD1	9272.09	-1.09879	0.208105	-5.27999	1.29191e-07	1.06778e-06
B3GNT8	45.4557	-1.09787	0.173287	-6.33559	2.3643e-10	4.83373e-09
PLTP	2205.2	-1.09729	0.218374	-5.02483	5.03891e-07	3.41071e-06
RTKN2	31.6197	-1.09706	0.288986	-3.79625	0.000146899	0.000473908
DIAPH3	671.289	-1.09639	0.229401	-4.77935	1.75861e-06	9.95992e-06
PPM1M	280.736	-1.09568	0.146871	-7.46016	8.64144e-14	6.36232e-12
PLCD3	730.501	-1.09482	0.233292	-4.69291	2.69341e-06	1.44551e-05
TIAM2	87.8046	-1.09373	0.212354	-5.1505	2.5979e-07	1.94494e-06
TMEM64	671.27	-1.09358	0.121697	-8.98611	2.56147e-19	1.53701e-16
NCAPH	537.778	-1.09326	0.275932	-3.96207	7.43027e-05	0.000259458
BUB1B	590.707	-1.09323	0.295318	-3.70188	0.000214007	0.000659214
UBR7	939.22	-1.09292	0.194812	-5.61011	2.02193e-08	2.1646e-07
PGM5	1180.82	-1.0921	0.252408	-4.32673	1.51338e-05	6.44044e-05
ZWINT	853.664	-1.09047	0.225595	-4.83375	1.33983e-06	7.88203e-06
BLM	159.275	-1.08882	0.267273	-4.07382	4.62483e-05	0.000172368
SSH2	514.844	-1.0872	0.242681	-4.47994	7.46655e-06	3.4758e-05
CAMK2N1	2942.41	-1.08616	0.24298	-4.47015	7.81634e-06	3.61758e-05
ENPP2	7002.29	-1.08523	0.325836	-3.33059	0.000866623	0.00226933
STXBP6	40.4512	-1.08467	0.430121	-2.52179	0.0116761	0.0222491
EGR1	13823.3	-1.08382	0.289361	-3.74555	0.000179997	0.000565188
MXRA8	6895.38	-1.08362	0.165802	-6.53561	6.33507e-11	1.59561e-09
MRGPRF	2412.77	-1.08361	0.276281	-3.92212	8.77727e-05	0.000301218
CENPW	230.602	-1.08199	0.217967	-4.96399	6.90588e-07	4.45818e-06
TNFAIP8L1	82.7967	-1.08158	0.332796	-3.24998	0.00115415	0.00292708
PRKAR2B	200.319	-1.08157	0.265409	-4.07509	4.59966e-05	0.00017159
MASTL	508.123	-1.08128	0.213389	-5.06717	4.03773e-07	2.83705e-06
EDA	20.5778	-1.08061	0.340359	-3.17492	0.00149877	0.00368278
ATP9A	2421.53	-1.08034	0.21273	-5.07847	3.80483e-07	2.69232e-06
SEMA6C	38.5701	-1.07915	0.25078	-4.30316	1.68382e-05	7.0854e-05
NR1D2	1660.47	-1.07788	0.200379	-5.37922	7.48078e-08	6.67486e-07
UCP2	51.3971	-1.07668	0.236495	-4.55265	5.29746e-06	2.58224e-05
ADCY3	2665.61	-1.07089	0.185742	-5.76547	8.14322e-09	1.01693e-07
BIRC5	1430.72	-1.07084	0.283255	-3.78047	0.000156531	0.000500175
FANCA	329.497	-1.07042	0.236361	-4.52873	5.93393e-06	2.85065e-05
MED29	2007.57	-1.07026	0.167005	-6.40854	1.4692e-10	3.22666e-09
PLEKHA5	517.229	-1.0688	0.201165	-5.31305	1.07806e-07	9.2215e-07
SIRPA	1220.83	-1.0678	0.280054	-3.81285	0.000137375	0.00044727
ASPM	1033.87	-1.06683	0.32709	-3.26158	0.00110794	0.00282182
TCF4	2026.16	-1.06657	0.188176	-5.66794	1.44526e-08	1.65344e-07
TXNDC16	97.2798	-1.06615	0.208767	-5.10686	3.27548e-07	2.35383e-06
FOXN3	1634.58	-1.06565	0.186338	-5.71892	1.07203e-08	1.28654e-07
THBS3	256.213	-1.06348	0.172344	-6.17071	6.79859e-10	1.19633e-08
ACBD4	63.033	-1.05974	0.15895	-6.66713	2.60856e-11	7.47145e-10
GPC6	2175.99	-1.05846	0.253828	-4.16999	3.04616e-05	0.000119624
LIPE	38.6475	-1.05839	0.227838	-4.64536	3.39484e-06	1.77436e-05
DBNDD2	83.8179	-1.05829	0.301148	-3.51418	0.000441107	0.00125295
EFR3B	138.481	-1.05804	0.437403	-2.41891	0.015567	0.0286139
RPS6KA2	855.79	-1.05792	0.389963	-2.71287	0.00667026	0.0135862
PMP22	3908.91	-1.05768	0.156599	-6.7541	1.43724e-11	4.48007e-10
DUSP1	9244.74	-1.05679	0.280713	-3.76466	0.000166775	0.000528713
MBNL3	179.615	-1.05653	0.267175	-3.95446	7.67077e-05	0.000267219
FOXP1	644.105	-1.05623	0.208711	-5.06073	4.17665e-07	2.91418e-06
PLPP1	1915.16	-1.05536	0.146765	-7.19078	6.44239e-13	3.40595e-11
HIRIP3	303.345	-1.05498	0.218194	-4.83506	1.33103e-06	7.84168e-06
SYTL4	111.176	-1.05407	0.178565	-5.90301	3.56924e-09	5.03935e-08
STIL	481.862	-1.054	0.209497	-5.03108	4.87731e-07	3.31254e-06
BBC3	316.628	-1.05336	0.214882	-4.90203	9.48526e-07	5.84656e-06
RMI1	274.267	-1.05247	0.180703	-5.82428	5.73599e-09	7.52324e-08
PER1	212.625	-1.05214	0.210956	-4.98746	6.11775e-07	4.01197e-06
CCDC15	119.115	-1.04929	0.289897	-3.61953	0.00029514	0.000876376
LURAP1	16.6308	-1.04882	0.324396	-3.23316	0.00122431	0.00308092
ADAM33	1257.97	-1.04812	0.266838	-3.92792	8.56824e-05	0.000294804
MTHFR	1065.61	-1.04795	0.176593	-5.93428	2.95142e-09	4.25451e-08
BTG2	402.004	-1.04649	0.246881	-4.23885	2.24672e-05	9.13069e-05
APOD	1425.47	-1.04438	0.448428	-2.32897	0.0198605	0.035421
RASSF4	84.9123	-1.0437	0.227273	-4.59229	4.38419e-06	2.20514e-05
VGLL3	4044.97	-1.04365	0.183941	-5.67382	1.39647e-08	1.60835e-07
FAM83D	593.695	-1.04336	0.300063	-3.47712	0.000506824	0.00141385
SDK1	790.732	-1.03799	0.350879	-2.95826	0.0030938	0.00694514
POLD3	625.049	-1.03792	0.203597	-5.09793	3.43385e-07	2.45588e-06
PLXNA2	190.385	-1.03782	0.262252	-3.95733	7.57916e-05	0.000264334
DLGAP5	709.105	-1.03748	0.337779	-3.07149	0.00212996	0.00500131
CENPQ	251.781	-1.03725	0.252414	-4.10933	3.96817e-05	0.00015037
SLC8B1	745.559	-1.03461	0.120351	-8.59664	8.20817e-18	2.46355e-15
CD72	49.995	-1.03244	0.20677	-4.99318	5.93943e-07	3.92688e-06
HCFC1R1	268.015	-1.03193	0.152308	-6.77524	1.242e-11	3.97472e-10
MELTF	316.274	-1.03151	0.283878	-3.63365	0.000279439	0.000836297
RRM1	2381.43	-1.03099	0.193314	-5.33322	9.64856e-08	8.32947e-07
CREB3L4	77.4168	-1.03082	0.202088	-5.10085	3.3814e-07	2.4227e-06
CLIC3	43.3038	-1.02878	0.45389	-2.26658	0.0234161	0.0410106
BOC	1339.49	-1.0261	0.26277	-3.90495	9.42455e-05	0.000321045
TMSB15B	37.7109	-1.02359	0.200233	-5.11197	3.18814e-07	2.31183e-06
PPM1L	153.932	-1.02335	0.220679	-4.63728	3.53028e-06	1.83486e-05
CACFD1	85.0968	-1.0232	0.245981	-4.15966	3.18726e-05	0.000124161
ZCCHC24	3853.39	-1.02311	0.232762	-4.39553	1.10501e-05	4.89843e-05
RNF19B	1794.57	-1.0231	0.143035	-7.15278	8.50369e-13	4.18249e-11
THBS4	17.2657	-1.02258	0.3093	-3.30612	0.000945979	0.00245199
VSIR	1406.59	-1.02076	0.226299	-4.51066	6.46267e-06	3.06798e-05
MX1	14225.7	-1.02068	0.296123	-3.44682	0.00056722	0.00156236
CENPF	1798.46	-1.02044	0.302085	-3.37799	0.000730182	0.00194861
SPIN4	100.878	-1.02025	0.232013	-4.39736	1.09573e-05	4.86313e-05
FAT4	610.746	-1.02024	0.259944	-3.92483	8.67916e-05	0.000298363
HRH1	251.885	-1.01958	0.427309	-2.38605	0.0170302	0.0309526
DNA2	82.2496	-1.01931	0.248568	-4.10072	4.11858e-05	0.000155382
CREBRF	715.75	-1.01765	0.207539	-4.90343	9.41789e-07	5.80802e-06
SEMA3D	71.1295	-1.01554	0.366494	-2.77097	0.00558892	0.0116547
TMEM100	108.273	-1.01514	0.288633	-3.51707	0.000436338	0.00124382
PHYHD1	58.4084	-1.0146	0.207666	-4.88571	1.03055e-06	6.28119e-06
TMEM200B	342.044	-1.01436	0.148096	-6.84935	7.41845e-12	2.58055e-10
KIF13B	568.408	-1.0114	0.151336	-6.68314	2.33872e-11	6.73105e-10
TGFBR3	5769.95	-1.01122	0.316357	-3.19644	0.00139134	0.00344988
NR4A3	211.275	-1.01107	0.350885	-2.88148	0.00395818	0.00860701
C21orf91	658.337	-1.01072	0.145928	-6.92615	4.32443e-12	1.62384e-10
INSIG1	1893.6	-1.01031	0.128457	-7.86492	3.69342e-15	4.30337e-13
MDFIC	2185.96	-1.01019	0.17767	-5.68574	1.30247e-08	1.52349e-07
ABLIM2	56.1145	-1.01007	0.270462	-3.73461	0.000188004	0.000586389
RBM47	220.19	-1.00953	0.191484	-5.27216	1.34831e-07	1.10829e-06
SLC1A2	57.9591	-1.00941	0.431701	-2.33821	0.0193765	0.0346916
SPTLC3	535.413	-1.00919	0.216242	-4.66697	3.05678e-06	1.61748e-05
TMX4	1485.4	-1.00904	0.154817	-6.5176	7.14391e-11	1.75685e-09
CMYA5	30.6382	-1.00673	0.382011	-2.63533	0.00840551	0.0166597
HASPIN	134.846	-1.00628	0.21731	-4.63063	3.64547e-06	1.88656e-05
HOXA5	110.874	-1.00609	0.288345	-3.48917	0.000484519	0.00135985
C4orf46	405.752	-1.0053	0.195932	-5.13086	2.88423e-07	2.12353e-06
PRRX2	117.458	-1.00493	0.419229	-2.3971	0.0165255	0.0301631
VWCE	313.752	-1.00401	0.328894	-3.05269	0.00226803	0.00528414
FAM81A	48.1402	-1.00382	0.30358	-3.30661	0.000944339	0.00244826
TMEM240	17.6059	-1.00286	0.2497	-4.01625	5.91319e-05	0.000213426
CDCA8	645.585	-1.00218	0.295241	-3.39445	0.000687667	0.00184955
WIPF1	1137.92	-1.00115	0.233195	-4.29318	1.7613e-05	7.34446e-05
RPL22L1	490.306	1.00171	0.252521	3.96684	7.28321e-05	0.000254976
XKR6	27.5646	1.0019	0.224399	4.46482	8.01365e-06	3.69749e-05
FCRLB	73.7627	1.00263	0.250805	3.99764	6.39777e-05	0.000228443
KIF9	34.2987	1.00394	0.185641	5.40798	6.37401e-08	5.83482e-07
PGK1	15596.8	1.00401	0.155275	6.46603	1.00608e-10	2.34446e-09
PLOD1	8990.15	1.00457	0.194802	5.15685	2.51137e-07	1.89315e-06
GALE	356.378	1.00556	0.167604	5.99964	1.97756e-09	3.01177e-08
CEMIP2	854.304	1.008	0.190293	5.29709	1.17661e-07	9.8607e-07
SH3D21	71.46	1.00879	0.279297	3.61188	0.000303987	0.00089989
HACD1	59.1058	1.00884	0.314705	3.20567	0.0013475	0.00335574
HOXA11	144.141	1.01096	0.211626	4.7771	1.77845e-06	1.00533e-05
MSTO1	603.218	1.01099	0.143695	7.03566	1.98314e-12	8.40977e-11
KCNK15	87.0122	1.01124	0.371973	2.71858	0.0065563	0.0134018
IFRD2	904.848	1.01158	0.137877	7.33684	2.18702e-13	1.40355e-11
PRMT1	1862.04	1.01242	0.142415	7.10895	1.16928e-12	5.43899e-11
CXCL11	9063.65	1.01264	0.355439	2.84899	0.00438581	0.00942757
MPV17L2	299.994	1.01398	0.135098	7.50549	6.11998e-14	4.64848e-12
PIGW	211.43	1.01662	0.167658	6.06367	1.33047e-09	2.15154e-08
CTPS1	821.238	1.01706	0.183979	5.52812	3.2368e-08	3.21564e-07
TOMM5	1312.25	1.01722	0.156749	6.4895	8.612e-11	2.05472e-09
TVP23C	85.9737	1.01845	0.219343	4.64318	3.43082e-06	1.79014e-05
SHB	363.8	1.01909	0.164106	6.20996	5.29966e-10	9.63655e-09
TIMM8A	96.1579	1.01927	0.181707	5.60942	2.03008e-08	2.16753e-07
YRDC	436.789	1.01939	0.192723	5.28939	1.22727e-07	1.02139e-06
PLAUR	1916.3	1.01939	0.156737	6.50384	7.82963e-11	1.90209e-09
ZFHX2	41.6474	1.01991	0.279447	3.64975	0.0002625	0.000790928
FABP5	487.031	1.02034	0.267662	3.81205	0.000137817	0.000448466
ADAMTS4	349.752	1.02067	0.402205	2.53769	0.0111586	0.0213717
BCL2L2	1254.76	1.02185	0.147434	6.93087	4.18252e-12	1.57844e-10
PARVB	955.906	1.02304	0.18053	5.6669	1.45406e-08	1.66192e-07
RPF2	577.403	1.02406	0.138603	7.38842	1.48587e-13	1.00368e-11
SEC61G	1244.52	1.02441	0.17804	5.75383	8.72437e-09	1.07717e-07
POLR1B	434.793	1.02598	0.138355	7.41557	1.21107e-13	8.54945e-12
ADGRL2	2703.36	1.02648	0.151159	6.79074	1.11562e-11	3.62463e-10
SLC22A4	198.026	1.02668	0.332243	3.09015	0.00200056	0.00473265
ARHGAP18	1106.21	1.02694	0.192873	5.32445	1.01259e-07	8.70493e-07
ALDH2	307.676	1.02724	0.430046	2.38867	0.0169094	0.0307609
EEF2KMT	169.579	1.02726	0.189137	5.4313	5.59452e-08	5.23304e-07
PPRC1	711.853	1.02864	0.134603	7.64203	2.13831e-14	1.92947e-12
GNPNAT1	1511.5	1.02954	0.169377	6.07841	1.21378e-09	1.98454e-08
MRPL23	244.455	1.02993	0.259479	3.96924	7.2103e-05	0.000252866
TCF21	260.933	1.03	0.235264	4.37808	1.19729e-05	5.26133e-05
GFPT1	2084.91	1.03028	0.123437	8.34655	7.02879e-17	1.40587e-14
TRMT6	420.924	1.03088	0.172107	5.98976	2.10154e-09	3.18441e-08
TRIB3	501.197	1.03091	0.19671	5.24077	1.59907e-07	1.28193e-06
CHORDC1	356.624	1.03109	0.138801	7.42858	1.09772e-13	7.84154e-12
HMBS	352.293	1.03145	0.139688	7.38393	1.53681e-13	1.03035e-11
SMIM3	2550.1	1.03166	0.142512	7.23909	4.51702e-13	2.50967e-11
HCN2	85.147	1.03235	0.316339	3.26343	0.00110072	0.00280582
URB2	297.8	1.03275	0.173957	5.93683	2.90578e-09	4.21671e-08
CNTNAP1	403.596	1.03288	0.370944	2.78447	0.00536158	0.0112392
PUS7	268.423	1.03335	0.130468	7.92029	2.36967e-15	2.93179e-13
SPRN	81.846	1.0336	0.470438	2.1971	0.0280134	0.0480064
NT5DC2	652.814	1.03476	0.221837	4.6645	3.09364e-06	1.63554e-05
NRP1	9240.49	1.03636	0.157252	6.59042	4.38574e-11	1.15677e-09
NMNAT2	473.122	1.03793	0.247252	4.19785	2.69458e-05	0.000107434
PDXP	217.394	1.03909	0.174037	5.97053	2.36483e-09	3.53429e-08
ACTN1	13341.6	1.04128	0.221289	4.70554	2.532e-06	1.37062e-05
TRMT61A	470.714	1.04176	0.153526	6.78557	1.15633e-11	3.7304e-10
NEFL	64.6745	1.04251	0.403335	2.58473	0.00974542	0.0189738
LTV1	586.843	1.04261	0.14021	7.436	1.03777e-13	7.49575e-12
POLR3E	416.277	1.04497	0.144116	7.25089	4.14054e-13	2.32199e-11
ALDH1L2	1618.18	1.04522	0.155851	6.70653	1.99309e-11	5.85353e-10
ERN1	252.126	1.04562	0.192446	5.43332	5.53144e-08	5.17807e-07
GJA3	43.3773	1.04665	0.335263	3.12187	0.00179708	0.00431335
MCOLN2	26.3685	1.04665	0.270998	3.86223	0.000112359	0.000375156
DKK3	3059.25	1.05088	0.240343	4.37243	1.2287e-05	5.37767e-05
POLR3K	208.679	1.05091	0.166763	6.30181	2.94188e-10	5.82599e-09
ABTB2	154.926	1.05163	0.25267	4.16208	3.15366e-05	0.00012316
ZSWIM4	123.029	1.05168	0.29522	3.56237	0.000367524	0.00106641
SEC14L2	152.486	1.05206	0.227442	4.6256	3.73507e-06	1.92229e-05
IMP4	930.393	1.05255	0.155566	6.76596	1.32432e-11	4.19344e-10
UCHL1	3616.2	1.05268	0.210363	5.00409	5.61254e-07	3.75106e-06
ZNF814	41.3427	1.05397	0.175698	5.99874	1.98855e-09	3.02466e-08
SLC46A1	227.37	1.05601	0.174503	6.05152	1.43484e-09	2.28074e-08
GTPBP4	1533.16	1.05699	0.145725	7.25331	4.0671e-13	2.29151e-11
FOSL1	2363.54	1.05726	0.192188	5.50117	3.77279e-08	3.68408e-07
PDLIM7	1790.03	1.05748	0.162129	6.52246	6.91634e-11	1.7114e-09
CHST7	203.213	1.05808	0.32208	3.28515	0.00101929	0.00261938
CDA	52.7315	1.0607	0.377087	2.81287	0.00491014	0.0104
S100A3	150.932	1.06125	0.213014	4.98207	6.29071e-07	4.10521e-06
NOLC1	2157.44	1.06346	0.151229	7.03208	2.03474e-12	8.59822e-11
ADIRF	266.571	1.06368	0.241398	4.40632	1.05139e-05	4.69237e-05
TFB2M	314.122	1.06472	0.159805	6.66265	2.6893e-11	7.62987e-10
MRPL52	423.037	1.06609	0.151103	7.05535	1.72164e-12	7.40551e-11
GNL3	1147.64	1.06619	0.101533	10.5009	8.55998e-26	5.13642e-22
STEAP3	1133.61	1.06682	0.137538	7.75656	8.72636e-15	8.95085e-13
PTGS1	2987.88	1.06879	0.353883	3.02017	0.00252635	0.0058093
PPIF	2849.73	1.06951	0.205436	5.20606	1.92893e-07	1.50514e-06
PRNP	8159.87	1.07067	0.166789	6.41929	1.36913e-10	3.05889e-09
KLHL35	28.6769	1.07135	0.314297	3.40872	0.000652676	0.00176234
COL13A1	38.4399	1.07219	0.46334	2.31405	0.0206652	0.0366705
ENC1	1607.12	1.0724	0.262487	4.08554	4.39739e-05	0.000164813
FHOD1	819.362	1.07318	0.182966	5.86545	4.47905e-09	6.1083e-08
HS3ST3A1	481.082	1.07488	0.180637	5.95046	2.67382e-09	3.94007e-08
CCDC169	26.5956	1.07546	0.278457	3.86221	0.000112364	0.000375156
COTL1	9086.89	1.07562	0.133327	8.06756	7.17178e-16	1.06258e-13
COX20	447.399	1.07757	0.176819	6.09421	1.09978e-09	1.81547e-08
MRPL17	776.066	1.07961	0.148744	7.25822	3.92222e-13	2.25218e-11
TRNP1	956.112	1.07973	0.164562	6.56122	5.33686e-11	1.38332e-09
NPAS2	101.555	1.07973	0.390133	2.76761	0.00564697	0.0117553
ADAT2	62.6822	1.08038	0.186649	5.78829	7.11063e-09	9.0397e-08
UXS1	1078.82	1.08088	0.18376	5.88198	4.05383e-09	5.61131e-08
ITGA6	191.454	1.0855	0.255256	4.2526	2.11304e-05	8.63126e-05
CD83	177.36	1.0874	0.448091	2.42673	0.0152356	0.0280734
MMP1	2800.28	1.08783	0.371049	2.93178	0.00337027	0.0074915
AMPD2	753.794	1.0879	0.144757	7.51535	5.67601e-14	4.3947e-12
BAG3	2611.03	1.08865	0.142674	7.63036	2.34103e-14	2.06579e-12
MT-ND1	18331.7	1.09096	0.192255	5.67455	1.39051e-08	1.60302e-07
SRPX2	3347.75	1.09124	0.226168	4.82492	1.40058e-06	8.16333e-06
FAM98A	2028.4	1.0913	0.143728	7.59278	3.13116e-14	2.64628e-12
DCAF13	725.543	1.09268	0.138448	7.89235	2.9656e-15	3.59496e-13
ARSB	1100.68	1.09281	0.158342	6.9016	5.14217e-12	1.87004e-10
ABLIM3	1750.06	1.09485	0.208968	5.23931	1.61174e-07	1.28864e-06
PLXNA3	1134.48	1.09521	0.233342	4.69359	2.68456e-06	1.44214e-05
MRTO4	839.976	1.09689	0.154007	7.12234	1.06113e-12	5.03343e-11
NCLN	3284.62	1.09924	0.137504	7.99424	1.30377e-15	1.75804e-13
ARRDC4	734.576	1.09963	0.162904	6.75015	1.47696e-11	4.58009e-10
TMEM217	53.6863	1.09969	0.290896	3.78037	0.000156597	0.00050022
MARCHF4	694.02	1.1001	0.228553	4.81332	1.4844e-06	8.60454e-06
RIOX2	464.364	1.10035	0.13194	8.33977	7.44347e-17	1.44292e-14
BCCIP	1042.31	1.10079	0.151729	7.25501	4.0162e-13	2.27351e-11
APOE	3559.65	1.10213	0.500616	2.20154	0.0276978	0.0475439
WDR12	547.52	1.1028	0.127183	8.67098	4.28427e-18	1.51222e-15
GREM1	11822.6	1.10359	0.424442	2.6001	0.0093197	0.0182456
PPIL1	388.68	1.1079	0.177695	6.23485	4.5222e-10	8.4141e-09
H2BC21	681.401	1.1079	0.216445	5.11863	3.07771e-07	2.2426e-06
COA4	677.517	1.10963	0.150146	7.39033	1.46461e-13	1.00368e-11
DHODH	122.807	1.10997	0.171379	6.47668	9.37633e-11	2.20206e-09
SARDH	93.4077	1.11028	0.313979	3.53615	0.000406005	0.0011651
POLR3H	849.001	1.11127	0.143131	7.76397	8.23115e-15	8.51569e-13
GOLGA8A	144.695	1.11148	0.331311	3.35479	0.00079426	0.00210078
MT1E	1536.96	1.11212	0.278154	3.99823	6.38168e-05	0.000228004
NTM	132.252	1.11252	0.315965	3.52102	0.000429883	0.00122659
FKBP4	1982.79	1.11285	0.13831	8.04602	8.55278e-16	1.22193e-13
PLXNB3	105.991	1.11406	0.282382	3.94524	7.97216e-05	0.000276754
C16orf74	47.2748	1.11407	0.257653	4.32392	1.53284e-05	6.50941e-05
PPARGC1B	159.953	1.11441	0.243255	4.58122	4.62268e-06	2.30577e-05
H2BC5	97.3122	1.11562	0.212406	5.2523	1.50213e-07	1.21476e-06
TMEM150A	268.011	1.11652	0.177917	6.27552	3.48457e-10	6.66958e-09
MTFP1	106.298	1.11906	0.28461	3.9319	8.42783e-05	0.000290472
CREB3	1418.09	1.12067	0.22246	5.03763	4.71328e-07	3.2185e-06
ENG	7695.28	1.1212	0.165105	6.79084	1.1148e-11	3.62463e-10
EGFL7	267.77	1.12228	0.265619	4.22516	2.38776e-05	9.63535e-05
RPP40	134.413	1.12729	0.175523	6.42245	1.34096e-10	3.01659e-09
POLR3G	179.328	1.12876	0.161784	6.97694	3.01682e-12	1.20282e-10
SYNPO	882.735	1.13253	0.343655	3.29556	0.000982272	0.00253674
POFUT2	1298.62	1.13321	0.195762	5.78872	7.09267e-09	9.02642e-08
OSTM1	1356.24	1.13354	0.195663	5.79331	6.90144e-09	8.82987e-08
GRPEL1	1052.61	1.13526	0.157494	7.20832	5.66479e-13	3.10425e-11
ANO7	17.8081	1.13559	0.3353	3.3868	0.000707125	0.00189509
MAPK13	1392.74	1.13656	0.155291	7.31894	2.49944e-13	1.55419e-11
LYNX1	388.332	1.13705	0.303311	3.74878	0.000177695	0.000558834
SLC39A14	3141.97	1.14106	0.255051	4.47386	7.68198e-06	3.56227e-05
C11orf24	1257.79	1.14212	0.146905	7.77456	7.57084e-15	8.00705e-13
ZNF587B	98.6044	1.14247	0.178524	6.39954	1.55849e-10	3.36392e-09
TNFRSF12A	1863.96	1.14407	0.182352	6.27398	3.51944e-10	6.72561e-09
CITED4	63.391	1.14982	0.253254	4.54017	5.62078e-06	2.71776e-05
UPP1	1057.94	1.15055	0.229304	5.01758	5.23259e-07	3.52987e-06
PTPN1	1854.79	1.15128	0.205842	5.59301	2.23162e-08	2.35133e-07
NAT9	331.696	1.15139	0.163211	7.05462	1.73068e-12	7.41781e-11
IL32	6158.03	1.15595	0.513478	2.25121	0.0243722	0.0424761
PAM16	130.169	1.159	0.178609	6.48907	8.63678e-11	2.05655e-09
PAG1	632.923	1.1628	0.277006	4.19774	2.69588e-05	0.00010745
PTPRF	2182.13	1.16308	0.22852	5.08962	3.58775e-07	2.55529e-06
ALPK2	417.523	1.1641	0.411319	2.83017	0.0046523	0.00991869
NCEH1	444.701	1.16668	0.268025	4.35289	1.34352e-05	5.81869e-05
SH2B3	2829.09	1.16717	0.168003	6.94734	3.72239e-12	1.42723e-10
PLEKHN1	35.1878	1.16888	0.287865	4.06053	4.89623e-05	0.000181078
AGAP5	16.7784	1.16909	0.473333	2.46992	0.0135145	0.0252825
ZNF550	86.5157	1.16915	0.173453	6.74044	1.57909e-11	4.82205e-10
JAK3	86.1846	1.16948	0.361827	3.23216	0.00122859	0.00309041
BEND3	46.3076	1.1695	0.201258	5.81097	6.21134e-09	8.04992e-08
FHL2	1218.93	1.1696	0.207593	5.63411	1.75966e-08	1.9374e-07
ARSG	101.863	1.17037	0.20853	5.61245	1.99477e-08	2.14317e-07
P4HA1	3397.67	1.17081	0.180005	6.50432	7.80432e-11	1.89979e-09
SLC35F2	175.381	1.17127	0.198345	5.90522	3.52181e-09	4.97824e-08
DHCR7	414.802	1.1744	0.327286	3.5883	0.000332844	0.000975688
KCNE4	466.438	1.17511	0.536643	2.18974	0.0285432	0.0487959
PAQR5	34.1432	1.17659	0.33752	3.48598	0.000490342	0.00137268
URB1	1165.74	1.1769	0.155323	7.57708	3.5343e-14	2.90515e-12
GALNT18	73.3177	1.17779	0.22791	5.16777	2.36904e-07	1.79601e-06
FRMD4A	739.361	1.17826	0.241741	4.87403	1.09344e-06	6.62747e-06
DPH2	320.979	1.17901	0.173184	6.80786	9.90605e-12	3.33004e-10
PITX2	351.637	1.17948	0.338342	3.48608	0.000490162	0.00137268
PCDH9	318.636	1.18054	0.306852	3.84725	0.000119453	0.000396995
BCL2L2-PABPN1	254.855	1.18094	0.281727	4.19178	2.76778e-05	0.00011006
ARHGDIB	49.987	1.18094	0.410683	2.87555	0.00403324	0.00875436
FXN	177.455	1.18119	0.152848	7.72783	1.09396e-14	1.08501e-12
UFSP1	26.3002	1.18143	0.251564	4.69635	2.64856e-06	1.42663e-05
SLC6A17	32.3522	1.18283	0.322686	3.66558	0.000246783	0.000748079
TENM4	75.1364	1.18422	0.433771	2.73006	0.00633224	0.0129903
JAM2	31.152	1.18619	0.466961	2.54023	0.0110779	0.0212516
KRT10	232.53	1.18723	0.213304	5.56589	2.60823e-08	2.6845e-07
SLC25A22	2060.8	1.19104	0.215092	5.53732	3.07128e-08	3.08787e-07
MYBBP1A	1834.51	1.19124	0.155412	7.66502	1.78797e-14	1.68956e-12
EBNA1BP2	1182.69	1.19153	0.158416	7.52152	5.41436e-14	4.21934e-12
EMB	65.6935	1.19165	0.203092	5.86754	4.42302e-09	6.0502e-08
LAMC2	678.828	1.19182	0.241269	4.93979	7.82054e-07	4.96584e-06
PAX8	70.9291	1.19206	0.254494	4.68404	2.81271e-06	1.49957e-05
SRM	2519.75	1.19244	0.148097	8.05172	8.16382e-16	1.1948e-13
PNO1	587.37	1.19473	0.16855	7.08828	1.35791e-12	6.12644e-11
TOMM40	1142.1	1.19739	0.178076	6.72407	1.76716e-11	5.31522e-10
HILPDA	158.433	1.19841	0.241091	4.97078	6.66825e-07	4.32104e-06
STEAP1	635.681	1.19864	0.236796	5.06189	4.15125e-07	2.89984e-06
P2RY11	31.2965	1.2013	0.254542	4.71944	2.36497e-06	1.29303e-05
PPAN	378.453	1.20204	0.171227	7.02012	2.2168e-12	9.23743e-11
MMP15	166.732	1.20244	0.317868	3.78283	0.000155056	0.000496219
PYCR3	280.067	1.20379	0.17167	7.01224	2.34529e-12	9.70827e-11
SPHK1	1421.1	1.20553	0.211217	5.70755	1.14614e-08	1.362e-07
AKR1B1	3816.42	1.20703	0.336936	3.58236	0.000340501	0.000995214
WDR3	880.224	1.20823	0.167743	7.20286	5.89604e-13	3.18731e-11
SPARC	41595.4	1.20882	0.231842	5.21399	1.84823e-07	1.45447e-06
MTHFD2L	44.8779	1.21012	0.254876	4.74788	2.05558e-06	1.14261e-05
RELT	109.963	1.2109	0.273276	4.43105	9.37761e-06	4.24522e-05
TMEM106A	271.826	1.22073	0.186081	6.56022	5.37292e-11	1.38876e-09
PPP1R3C	281.278	1.22115	0.306429	3.98509	6.74558e-05	0.000238802
VAX2	25.5718	1.22201	0.278568	4.38676	1.15053e-05	5.07258e-05
SENP3-EIF4A1	56.4035	1.22515	0.285984	4.284	1.83562e-05	7.60942e-05
TPM2	11931.3	1.22533	0.183944	6.66147	2.71111e-11	7.65553e-10
ABCE1	1507.46	1.22548	0.153265	7.99584	1.28698e-15	1.75804e-13
NDUFAF4	200.936	1.22597	0.155586	7.87972	3.28126e-15	3.89886e-13
GPT2	247.381	1.22625	0.183792	6.67192	2.5248e-11	7.24883e-10
QSOX2	702.469	1.22655	0.137301	8.93328	4.13549e-19	2.15783e-16
MCRIP2	194.644	1.23205	0.166254	7.41065	1.25683e-13	8.76932e-12
ZNF365	49.3817	1.2322	0.296159	4.1606	3.17419e-05	0.000123801
NLN	750.798	1.23256	0.130725	9.42867	4.15336e-21	5.53827e-18
ST3GAL1	1427.4	1.23294	0.233284	5.28515	1.25603e-07	1.04171e-06
ICAM1	10745.7	1.23488	0.425894	2.8995	0.00373755	0.00820757
FRMPD1	53.1567	1.23679	0.539903	2.29076	0.0219775	0.0387017
SMURF2	2947.18	1.23871	0.170027	7.2854	3.2071e-13	1.88669e-11
KDELR3	1545.4	1.24029	0.182285	6.80411	1.01673e-11	3.39245e-10
ANK3	45.2219	1.24349	0.262677	4.73391	2.20233e-06	1.21718e-05
DPF3	46.9802	1.2448	0.2949	4.22109	2.43127e-05	9.78461e-05
ITGA2	649.806	1.24804	0.202212	6.17193	6.74626e-10	1.19062e-08
SLC16A2	2522.3	1.25096	0.172379	7.25702	3.95716e-13	2.26142e-11
PRKAA2	75.7172	1.25226	0.226021	5.54045	3.01697e-08	3.04257e-07
ENTPD7	338.831	1.25316	0.205383	6.10158	1.05027e-09	1.7506e-08
B4GALT7	546.615	1.25406	0.19954	6.28475	3.28391e-10	6.38738e-09
SMIM4	133.397	1.25464	0.199779	6.28013	3.38288e-10	6.51465e-09
NFKBIE	147.692	1.25464	0.424659	2.95446	0.00313215	0.00701941
HYOU1	3536.79	1.25727	0.154197	8.15365	3.53099e-16	5.80486e-14
RRP9	423.539	1.25963	0.192589	6.54053	6.13004e-11	1.55861e-09
NFKB2	850.217	1.26026	0.349598	3.60489	0.000312289	0.000921511
PGAP4	141.548	1.26196	0.332857	3.7913	0.000149861	0.000482036
PSD3	658.027	1.26368	0.265754	4.75508	1.98372e-06	1.10659e-05
CXCL2	210.013	1.26443	0.469992	2.69032	0.00713831	0.0144026
AMPD3	418.288	1.26587	0.391323	3.23486	0.00121703	0.00306667
PAPPA	4506.27	1.26802	0.255152	4.96966	6.70693e-07	4.34142e-06
LRP8	281.246	1.26803	0.173246	7.31923	2.49405e-13	1.55419e-11
BOLA2	259.356	1.26879	0.18775	6.75788	1.40028e-11	4.38765e-10
PGGHG	49.8397	1.26939	0.3471	3.65712	0.000255063	0.000770453
UCK2	1074.51	1.27055	0.1678	7.57179	3.6812e-14	2.985e-12
CLSTN2	81.9801	1.27099	0.483345	2.62958	0.00854904	0.0169023
CLIP2	2476.91	1.27144	0.265234	4.79364	1.63782e-06	9.36866e-06
EVA1A	224.059	1.27174	0.253677	5.01321	5.35306e-07	3.60493e-06
SPAG4	29.858	1.27231	0.464354	2.73995	0.00614478	0.0126555
ULBP3	114.573	1.27247	0.240307	5.29519	1.18892e-07	9.93606e-07
ZNF239	69.8989	1.27495	0.162035	7.86836	3.59327e-15	4.22773e-13
BMP6	88.0958	1.27607	0.280523	4.54892	5.39226e-06	2.61994e-05
RAPGEF3	31.0048	1.27775	0.361617	3.53343	0.000410211	0.00117493
METTL1	176.037	1.27844	0.18806	6.79805	1.06046e-11	3.4963e-10
BOP1	898.021	1.2792	0.173914	7.3554	1.90362e-13	1.24159e-11
CERS1	12.5748	1.27966	0.413233	3.09671	0.0019568	0.00464652
PRKCH	38.3999	1.28025	0.500218	2.55939	0.0104856	0.0202409
ERCC2	1925.5	1.28046	0.192382	6.65583	2.81709e-11	7.8259e-10
SCN9A	13.0025	1.28223	0.449231	2.85427	0.00431355	0.00929
DNAH5	45.8653	1.28235	0.306429	4.18481	2.85402e-05	0.000112891
C1QTNF1	413.674	1.28237	0.477419	2.68605	0.00723022	0.0145611
BAMBI	161.233	1.28373	0.278522	4.60908	4.04449e-06	2.06457e-05
MFSD3	110.656	1.28588	0.222479	5.7798	7.47913e-09	9.44811e-08
FASN	3409.94	1.28749	0.202187	6.3678	1.91756e-10	3.98833e-09
BDKRB1	441.579	1.29061	0.244866	5.27068	1.35922e-07	1.11573e-06
TNFRSF10D	307.449	1.29072	0.232292	5.55644	2.75334e-08	2.81695e-07
ADAMTS12	1191	1.29321	0.201998	6.4021	1.53258e-10	3.32595e-09
FMN2	115.326	1.29478	0.240315	5.38785	7.13067e-08	6.4185e-07
ZNF432	161.729	1.29497	0.185462	6.98238	2.90231e-12	1.16102e-10
PDGFC	680.903	1.29553	0.204616	6.33151	2.4278e-10	4.93831e-09
ITGA5	15184.8	1.29669	0.233734	5.54769	2.89461e-08	2.93645e-07
TMEM132A	575.016	1.29902	0.352729	3.68277	0.000230714	0.000704351
SMTN	1832.28	1.30035	0.230047	5.65255	1.58085e-08	1.77972e-07
ZNF229	149.533	1.30048	0.197025	6.60059	4.09526e-11	1.08733e-09
EBF2	1418.98	1.30172	0.21095	6.17077	6.79589e-10	1.19633e-08
C3orf33	30.6603	1.30423	0.217623	5.99309	2.05892e-09	3.12379e-08
BOLA2B	68.249	1.31034	0.263584	4.97125	6.6523e-07	4.31303e-06
SCD	2613.11	1.31173	0.440771	2.97599	0.00292047	0.00660421
PTS	189.859	1.31327	0.206622	6.3559	2.07213e-10	4.27278e-09
MRM1	78.3949	1.31341	0.207041	6.34374	2.24255e-10	4.60049e-09
GPR68	160.532	1.31478	0.427519	3.07539	0.0021023	0.00494313
DGKI	90.4835	1.31744	0.314593	4.18775	2.81737e-05	0.000111662
GPR155	76.2369	1.32238	0.292908	4.51465	6.34201e-06	3.02178e-05
NINJ1	1028.16	1.32243	0.473901	2.79052	0.00526242	0.0110565
KCNG1	53.2427	1.32408	0.248787	5.32214	1.02552e-07	8.80344e-07
MICAL2	1211.71	1.32423	0.304618	4.34719	1.37892e-05	5.94796e-05
CYCS	2749.11	1.32478	0.175193	7.56181	3.97491e-14	3.16532e-12
SSR3	6233.81	1.32779	0.159828	8.30761	9.76475e-17	1.74906e-14
GOLGA8B	68.3411	1.32875	0.380721	3.49009	0.000482853	0.00135581
E2F5	50.218	1.33139	0.224016	5.94327	2.79393e-09	4.07053e-08
ITGA1	1312.44	1.33701	0.363648	3.67667	0.0002363	0.000720121
TNIP1	3113.02	1.34015	0.463272	2.8928	0.00381826	0.00834813
SMAGP	123.682	1.34148	0.234205	5.72781	1.01734e-08	1.22952e-07
TPD52	165.15	1.34227	0.199266	6.73605	1.62745e-11	4.95711e-10
EXOSC4	266.377	1.34361	0.187223	7.17649	7.1523e-13	3.70773e-11
FABP3	153.985	1.34395	0.298559	4.50144	6.74935e-06	3.18142e-05
TUBA4A	641.654	1.34518	0.270435	4.97415	6.55334e-07	4.25577e-06
GABRE	46.4224	1.34567	0.429401	3.13383	0.00172538	0.00416458
PDK1	419.382	1.35059	0.248138	5.44289	5.24235e-08	4.94283e-07
HOMER1	146.527	1.35364	0.176691	7.66109	1.84363e-14	1.72855e-12
BNC1	170.61	1.35445	0.240619	5.62901	1.81252e-08	1.97827e-07
INPP4B	294.584	1.35457	0.232218	5.83317	5.43834e-09	7.2037e-08
RCAN1	1797.2	1.35481	0.306446	4.42106	9.8219e-06	4.41967e-05
DPYSL4	195.52	1.35839	0.300498	4.52045	6.17084e-06	2.9528e-05
CACNA1A	166.692	1.36094	0.320839	4.24182	2.21711e-05	9.02867e-05
GPATCH4	720.615	1.36144	0.175701	7.74863	9.28878e-15	9.44701e-13
IGF2BP3	523.693	1.36427	0.251942	5.41504	6.12754e-08	5.63499e-07
TAF13	1235.19	1.3643	0.19724	6.91696	4.61436e-12	1.72514e-10
SLC19A2	257.74	1.36464	0.245259	5.56409	2.63517e-08	2.70528e-07
DNAJC12	19.4379	1.3659	0.40267	3.39212	0.000693545	0.00186202
NEK10	35.8243	1.37193	0.24321	5.64094	1.69123e-08	1.8741e-07
GLDC	43.9343	1.37491	0.317474	4.3308	1.4857e-05	6.33388e-05
SLC9A5	27.5846	1.38234	0.259399	5.329	9.87536e-08	8.50173e-07
DDX21	2658.9	1.38648	0.189704	7.30865	2.69844e-13	1.65224e-11
F2RL2	200.137	1.38978	0.333451	4.16788	3.07443e-05	0.000120537
TWNK	252.438	1.39414	0.185648	7.50959	5.93106e-14	4.53367e-12
ZNF692	77.0311	1.39421	0.200642	6.94873	3.68592e-12	1.41778e-10
PPFIA3	23.1141	1.39553	0.477295	2.92383	0.00345758	0.00766004
DNAJC6	107.283	1.39707	0.24267	5.7571	8.5571e-09	1.0587e-07
CYP26B1	539.084	1.4004	0.318428	4.39785	1.09329e-05	4.85586e-05
MPZL3	15.7968	1.40181	0.326232	4.29697	1.73151e-05	7.24038e-05
B3GALT1	26.5375	1.40296	0.41067	3.41626	0.000634886	0.00172343
NIBAN2	9984.61	1.40569	0.180786	7.77541	7.52026e-15	8.00705e-13
GNG11	1940.64	1.40605	0.245295	5.73206	9.92174e-09	1.20517e-07
GALNT5	293.871	1.40884	0.351439	4.00877	6.10351e-05	0.000219241
BYSL	424.946	1.41569	0.167984	8.42754	3.53012e-17	8.14711e-15
IL12A	167.506	1.41917	0.275307	5.15486	2.53816e-07	1.90735e-06
CCL28	96.6489	1.4208	0.367417	3.86701	0.00011018	0.000368938
HSPA5	24517.7	1.42209	0.164331	8.65381	4.98064e-18	1.70779e-15
STX1A	128.927	1.42589	0.236184	6.03722	1.56789e-09	2.45963e-08
HMGA2	1029.49	1.42697	0.21081	6.76897	1.29704e-11	4.11792e-10
FGF2	2221.65	1.43064	0.318359	4.4938	6.99618e-06	3.28101e-05
CCR10	58.7597	1.43091	0.471467	3.03502	0.00240517	0.00556477
SLC8A1	283.15	1.4339	0.417635	3.43337	0.000596117	0.00163073
CCL26	39.8762	1.43513	0.357404	4.01544	5.93358e-05	0.000214098
HDAC9	424.417	1.43584	0.225327	6.37227	1.86246e-10	3.9213e-09
ARF4	7945.5	1.44091	0.201444	7.15291	8.49555e-13	4.18249e-11
COX7A1	82.4488	1.44123	0.374859	3.84474	0.00012068	0.000399857
DCBLD1	770.275	1.44334	0.253781	5.68733	1.29038e-08	1.51229e-07
VSTM2L	81.9908	1.4477	0.256171	5.65131	1.59227e-08	1.7881e-07
ITPR1	358.703	1.45281	0.276352	5.2571	1.46341e-07	1.18745e-06
NOL6	1663.3	1.45288	0.177363	8.19153	2.57929e-16	4.35973e-14
MARVELD2	22.7542	1.45638	0.346437	4.20388	2.62382e-05	0.000104892
IL13RA2	911.559	1.45822	0.236243	6.17255	6.71958e-10	1.18896e-08
CHST11	618.241	1.46484	0.24734	5.92235	3.17367e-09	4.53419e-08
RGS3	436.042	1.46943	0.288657	5.09057	3.56992e-07	2.54561e-06
GGT5	723.905	1.46989	0.542435	2.7098	0.00673247	0.0136873
P3H4	552.596	1.47103	0.230914	6.37047	1.88445e-10	3.95372e-09
VEPH1	158.036	1.4727	0.169154	8.70624	3.1413e-18	1.14239e-15
CILP2	40.8465	1.47901	0.364461	4.05808	4.94778e-05	0.000182646
POLR1G	277.507	1.48088	0.203821	7.26557	3.71457e-13	2.1432e-11
ANKRD34A	25.6066	1.4823	0.304736	4.8642	1.14919e-06	6.91996e-06
NFASC	944.295	1.48436	0.307075	4.83388	1.33895e-06	7.88069e-06
PYCR1	454.589	1.4859	0.215044	6.90976	4.85464e-12	1.78713e-10
PCDHGB2	17.9641	1.49213	0.641182	2.32716	0.0199569	0.0355663
FOXC1	206.813	1.49657	0.34015	4.39973	1.08383e-05	4.82101e-05
ARHGAP31	476.002	1.49776	0.382586	3.91483	9.04674e-05	0.000309404
NOP2	842.064	1.50923	0.208548	7.23684	4.59271e-13	2.53996e-11
SLC16A9	27.1148	1.51222	0.340059	4.44693	8.71063e-06	3.97779e-05
HMOX1	4302.84	1.5155	0.272896	5.55341	2.80151e-08	2.85649e-07
CSRP1	5162.84	1.52111	0.236186	6.44033	1.19213e-10	2.72783e-09
NQO1	4406.1	1.52646	0.303398	5.03123	4.87353e-07	3.31185e-06
ELL2	1660.96	1.53209	0.289779	5.28708	1.24283e-07	1.03219e-06
MLLT11	106.896	1.53621	0.3312	4.63832	3.51261e-06	1.82726e-05
PTRH2	376.235	1.54063	0.185391	8.31018	9.55608e-17	1.73761e-14
TAGLN	11110.7	1.54592	0.461907	3.34682	0.00081745	0.00215704
DCBLD2	11574.2	1.54661	0.180834	8.55267	1.20276e-17	3.28052e-15
RIMS3	29.8657	1.55425	0.450899	3.447	0.000566843	0.00156168
COL4A5	54.5861	1.5565	0.324962	4.78979	1.66958e-06	9.52765e-06
ERFE	102.6	1.55848	0.326016	4.78039	1.74957e-06	9.9181e-06
SNCG	61.1283	1.56015	0.320738	4.86425	1.1489e-06	6.91996e-06
ANGPT1	363.21	1.56282	0.351523	4.44584	8.75471e-06	3.99488e-05
ADAMTS1	2182.84	1.56313	0.282224	5.53863	3.04847e-08	3.07177e-07
VEGFA	2228.5	1.57169	0.32334	4.86079	1.16921e-06	7.00568e-06
EME2	142.749	1.57686	0.206496	7.63628	2.23596e-14	1.98769e-12
ITGAE	60.2905	1.57916	0.2949	5.3549	8.56022e-08	7.50411e-07
VEGFC	1492.59	1.58301	0.292297	5.41575	6.10314e-08	5.61686e-07
PTPRR	24.7122	1.58582	0.406999	3.89637	9.76447e-05	0.000331495
PNP	1137.52	1.58689	0.238664	6.64904	2.95007e-11	8.15756e-10
QPCT	270.806	1.58801	0.271958	5.83918	5.24587e-09	6.99354e-08
IRAK2	156.91	1.58918	0.346121	4.59139	4.40306e-06	2.21278e-05
RDH5	123.937	1.5901	0.393534	4.04056	5.33237e-05	0.000195163
AGMAT	127.688	1.59317	0.227924	6.98991	2.7507e-12	1.12369e-10
H2BC12	622.707	1.59364	0.232758	6.84677	7.5534e-12	2.61989e-10
PCDHGA4	34.8376	1.59846	0.673212	2.37438	0.0175785	0.0318382
COL27A1	334.085	1.5995	0.35709	4.47926	7.49013e-06	3.48536e-05
KIFC3	308.092	1.60156	0.29906	5.35532	8.54074e-08	7.4933e-07
FER1L6	323.1	1.60444	0.526414	3.04787	0.00230469	0.005355
TRIM16	282.33	1.61944	0.333187	4.86045	1.1712e-06	7.01378e-06
MAFF	1403.37	1.62174	0.262223	6.18456	6.22747e-10	1.11049e-08
SLC1A1	928.374	1.62347	0.239022	6.79214	1.1048e-11	3.6226e-10
EPHA2	73.8639	1.6299	0.339936	4.79472	1.62902e-06	9.33171e-06
SPRED3	83.1972	1.63193	0.254965	6.40061	1.54753e-10	3.34628e-09
SLC9A3R2	343.92	1.63564	0.380968	4.29337	1.75981e-05	7.34081e-05
SNTB1	920.926	1.63897	0.368094	4.45259	8.4839e-06	3.88756e-05
IL1RL1	306.27	1.63959	0.359924	4.55536	5.22949e-06	2.55742e-05
GPAT3	121.889	1.64046	0.438729	3.73912	0.000184667	0.000577284
TFPI2	7091.15	1.64343	0.477341	3.44289	0.000575537	0.00158055
FHOD3	170.022	1.64768	0.339056	4.85961	1.17615e-06	7.03954e-06
H2AC6	834.428	1.64893	0.252197	6.53825	6.22423e-11	1.57589e-09
AHRR	125.955	1.64917	0.495911	3.32554	0.000882469	0.00230529
NPR3	78.1401	1.6525	0.384247	4.30062	1.70317e-05	7.14678e-05
GIPC2	66.9379	1.65639	0.247546	6.69122	2.21311e-11	6.44648e-10
TSPAN2	30.8482	1.65788	0.591945	2.80073	0.00509868	0.0107614
CCDC86	1352.04	1.66123	0.208692	7.96021	1.71753e-15	2.19277e-13
CRIM1	5382.08	1.66488	0.354106	4.70165	2.58071e-06	1.39447e-05
NID2	2656.83	1.67062	0.429147	3.89288	9.90608e-05	0.000335922
ULBP2	80.7322	1.67925	0.270327	6.21194	5.2334e-10	9.53051e-09
MSX2	70.9906	1.68419	0.417057	4.03828	5.38452e-05	0.000196771
RGMB	2615.53	1.68551	0.210822	7.99493	1.2965e-15	1.75804e-13
HYAL3	57.6716	1.68626	0.297997	5.65863	1.52591e-08	1.72758e-07
GPRC5C	31.1608	1.68762	0.593208	2.84491	0.00444246	0.00953056
THBD	848.256	1.69411	0.529136	3.20164	0.00136646	0.00339602
LIPG	156.227	1.69886	0.740192	2.29516	0.0217238	0.0382774
MYH15	18.5244	1.70307	0.451107	3.77532	0.000159802	0.000509371
KCNQ3	275.445	1.70352	0.244503	6.96728	3.23122e-12	1.25495e-10
P4HA3	176.562	1.70356	0.474424	3.5908	0.000329664	0.00096731
GATA2	33.7977	1.70589	0.347825	4.90443	9.36972e-07	5.78787e-06
MARS2	143.038	1.71131	0.238485	7.17574	7.19196e-13	3.70773e-11
IL4I1	243.787	1.71431	0.653093	2.62491	0.00866722	0.017105
CSPG4	2090.13	1.72218	0.345405	4.98596	6.16549e-07	4.03274e-06
ARHGEF28	67.2455	1.72457	0.442255	3.8995	9.63913e-05	0.00032761
LAMA5	1684.61	1.7273	0.290285	5.95035	2.67574e-09	3.94007e-08
CDH13	416.716	1.72838	0.627552	2.75417	0.0058842	0.0121857
STAT4	125.684	1.72858	0.295118	5.85726	4.70575e-09	6.35965e-08
SYNGR2	371.69	1.74091	0.381568	4.5625	5.05471e-06	2.48613e-05
PDGFA	285.756	1.7417	0.38368	4.53947	5.6397e-06	2.72472e-05
PXDN	4564.69	1.74273	0.407172	4.28007	1.86832e-05	7.73161e-05
EPOP	52.2235	1.75423	0.330286	5.31124	1.08884e-07	9.28723e-07
SPOCD1	1250.57	1.75582	0.267941	6.55302	5.6385e-11	1.44281e-09
PLIN4	81.0403	1.7594	0.475589	3.69941	0.000216099	0.000664804
PDCD1LG2	896.15	1.76029	0.206414	8.52794	1.48975e-17	3.88664e-15
PAPSS2	3052	1.76227	0.2797	6.30057	2.96546e-10	5.86302e-09
IL17RE	111.351	1.77382	0.335491	5.28724	1.24173e-07	1.032e-06
CDCP1	3588.53	1.77637	0.211948	8.38116	5.24079e-17	1.10342e-14
SH2D5	134.83	1.77787	0.276827	6.4223	1.34227e-10	3.01659e-09
DGAT2	142.936	1.77812	0.358483	4.96012	7.04514e-07	4.54319e-06
RRS1	426.593	1.78118	0.209921	8.48497	2.15779e-17	5.41376e-15
HCLS1	346.719	1.78299	0.341002	5.22868	1.70729e-07	1.35331e-06
BNIP3	2360.51	1.79526	0.296642	6.05194	1.43114e-09	2.27787e-08
RELB	279.201	1.80606	0.413121	4.37175	1.23255e-05	5.39257e-05
FADS3	1831.72	1.80947	0.355249	5.09353	3.51458e-07	2.50913e-06
RAI14	4387.95	1.81199	0.204072	8.87916	6.73656e-19	3.23382e-16
CDKN2A	930.849	1.81214	0.194904	9.29762	1.43628e-20	1.2312e-17
ADTRP	20.9442	1.81768	0.351462	5.17178	2.31876e-07	1.76693e-06
ATP2B1	4346.19	1.81774	0.294868	6.1646	7.06634e-10	1.2344e-08
CRIP2	323.71	1.82149	0.574308	3.17163	0.00151586	0.00372021
POU2F2	1029.57	1.82505	0.239477	7.62097	2.51775e-14	2.18953e-12
NOP16	415.199	1.82893	0.219609	8.32811	8.21418e-17	1.56474e-14
RGS4	154.942	1.8293	0.42412	4.31317	1.60928e-05	6.80272e-05
ARHGAP22	651.837	1.83892	0.236548	7.77398	7.60606e-15	8.00705e-13
RRP12	970.592	1.84292	0.222586	8.27959	1.23601e-16	2.14976e-14
FAM216A	116.071	1.84522	0.194462	9.48885	2.33588e-21	4.0047e-18
GSTT2B	76.935	1.85578	0.383547	4.83846	1.30849e-06	7.73178e-06
IFITM10	35.6137	1.85974	0.462637	4.01986	5.82331e-05	0.000210625
ECHDC3	100.754	1.8649	0.365112	5.10775	3.26016e-07	2.34845e-06
PANO1	27.356	1.87222	0.23891	7.83649	4.63333e-15	5.29568e-13
PCDHB2	60.5726	1.8751	0.425911	4.40257	1.06977e-05	4.76907e-05
PVR	1254.33	1.88391	0.258095	7.2993	2.89269e-13	1.72713e-11
FJX1	1070.09	1.88582	0.214461	8.79327	1.45271e-18	6.0117e-16
ATAD3B	555.424	1.89959	0.258145	7.35864	1.85798e-13	1.21845e-11
GYS1	2144.86	1.92178	0.21042	9.13308	6.65766e-20	4.99366e-17
NXPH4	192.619	1.92529	0.274033	7.02576	2.12903e-12	8.93374e-11
APBA2	262.763	1.92711	0.278864	6.91057	4.82708e-12	1.78245e-10
LRRC17	37.6194	1.95116	0.395384	4.93484	8.0217e-07	5.06143e-06
PPM1H	42.2901	1.96349	0.347585	5.64894	1.61439e-08	1.80731e-07
ICAM2	404.947	1.9759	0.42392	4.66101	3.14655e-06	1.65913e-05
CCND1	43048.9	1.98952	0.206665	9.62678	6.16313e-22	1.47927e-18
GREM2	33.0354	1.99188	0.528918	3.76596	0.000165912	0.000526471
SLC2A6	698.548	1.99368	0.37764	5.27932	1.29661e-07	1.07019e-06
RHBDL2	42.6762	1.9955	0.358574	5.56509	2.62022e-08	2.69223e-07
ACTG2	669.169	2.02485	0.390399	5.18662	2.14147e-07	1.64464e-06
PDE1C	212.866	2.03292	0.322752	6.2987	3.00146e-10	5.92443e-09
ACP3	54.3758	2.0401	0.42266	4.82682	1.38734e-06	8.10002e-06
FOLR3	31.5663	2.04022	0.343694	5.93614	2.91808e-09	4.22258e-08
CHCHD10	171.482	2.04409	0.314205	6.50559	7.73916e-11	1.88776e-09
LY6K	198.171	2.04719	0.355154	5.76424	8.20245e-09	1.02326e-07
PTX3	4556.92	2.04783	0.451316	4.53745	5.69377e-06	2.74752e-05
SLC22A3	90.9921	2.05749	0.535118	3.84492	0.000120591	0.000399673
ZP1	24.6146	2.0585	0.51325	4.01072	6.05335e-05	0.000217765
PCDHB3	22.6005	2.06837	0.575245	3.59563	0.000323608	0.000952567
PTGIR	274.186	2.06927	0.377073	5.48772	4.07151e-08	3.93415e-07
TRIB2	395.948	2.07338	0.317751	6.52516	6.79292e-11	1.68434e-09
QPCTL	243.598	2.0745	0.297066	6.9833	2.88333e-12	1.16102e-10
ADAMTS6	145.089	2.09211	0.244442	8.55872	1.14131e-17	3.18531e-15
ZNG1F	57.6022	2.11105	0.484149	4.36033	1.29865e-05	5.64473e-05
INSYN2B	62.1388	2.1198	0.346857	6.11146	9.87221e-10	1.65239e-08
GSAP	275.977	2.15821	0.303859	7.10267	1.22373e-12	5.64844e-11
SCARF1	114.494	2.17218	0.471436	4.60759	4.0736e-06	2.07677e-05
SLC16A3	3564.35	2.17354	0.469544	4.62905	3.67355e-06	1.89618e-05
RRAD	259.33	2.18854	0.65237	3.35475	0.000794378	0.00210078
MYOZ2	25.4171	2.20365	0.377864	5.83185	5.48173e-09	7.23721e-08
ITGA7	966.553	2.20675	0.352117	6.2671	3.67829e-10	7.00685e-09
GUCY1A2	285.376	2.21535	0.232846	9.51424	1.83046e-21	3.66123e-18
FOXD1	89.5228	2.21815	0.485116	4.57241	4.82154e-06	2.39401e-05
COLGALT2	11.4209	2.21912	0.416565	5.32718	9.97492e-08	8.58129e-07
INAFM2	337.963	2.21962	0.344547	6.44214	1.17803e-10	2.70315e-09
DNAJB4	1958.05	2.22164	0.265228	8.37636	5.45882e-17	1.12951e-14
H1-2	326.172	2.22354	0.394295	5.63929	1.70756e-08	1.89044e-07
GALNT6	288.407	2.22474	0.251174	8.85737	8.1923e-19	3.78137e-16
SIGLEC15	34.357	2.23008	0.473762	4.70717	2.51185e-06	1.36463e-05
CD82	2605.8	2.2327	0.434963	5.13307	2.85046e-07	2.10384e-06
TNFAIP3	2259.41	2.2621	0.499875	4.52532	6.03031e-06	2.88901e-05
KYNU	1368.75	2.27279	0.448371	5.069	3.99914e-07	2.81323e-06
CPA4	219.653	2.28434	0.387835	5.88998	3.8624e-09	5.4024e-08
AJUBA	319.579	2.28913	0.440864	5.19238	2.07626e-07	1.60239e-06
TPM1	5208.05	2.29185	0.511119	4.48399	7.32592e-06	3.41829e-05
TSLP	34.242	2.2935	0.54202	4.2314	2.32243e-05	9.41605e-05
CD36	26365.3	2.30564	0.32145	7.17262	7.35747e-13	3.75732e-11
CPNE7	180.93	2.30651	0.342969	6.72512	1.75442e-11	5.29015e-10
SERPINB7	83.4259	2.3086	0.504929	4.57213	4.82784e-06	2.39615e-05
LOXL4	1973.21	2.30969	0.315435	7.32222	2.43893e-13	1.53244e-11
RAB3B	311.935	2.31142	0.326254	7.08474	1.39306e-12	6.23808e-11
LCP1	340.618	2.32502	0.558927	4.15978	3.18552e-05	0.000124161
CNIH3	159.416	2.33101	0.330256	7.05817	1.68705e-12	7.28285e-11
PRR7	90.7568	2.34058	0.276434	8.46702	2.51743e-17	6.04233e-15
PLOD2	4837.12	2.34694	0.381409	6.15334	7.58688e-10	1.30819e-08
CAP2	122.303	2.35103	0.43901	5.3553	8.54165e-08	7.4933e-07
DACT1	87.7037	2.35445	0.767632	3.06716	0.00216103	0.00506632
EEF1AKMT4	60.7987	2.35635	0.319565	7.37362	1.66053e-13	1.10711e-11
COMP	56.5532	2.35743	0.585521	4.02621	5.66822e-05	0.000205885
MET	1169.03	2.35877	0.253138	9.31813	1.18411e-20	1.12182e-17
ASPHD1	109.497	2.35884	0.256215	9.2065	3.36918e-20	2.69557e-17
STC2	2323.81	2.36563	0.431622	5.48079	4.23437e-08	4.06859e-07
CHAC1	62.4853	2.36817	0.375629	6.30456	2.89006e-10	5.75184e-09
H2BC4	159.918	2.37417	0.33493	7.08856	1.35514e-12	6.12644e-11
MYLK	4330.43	2.3848	0.36254	6.57804	4.76701e-11	1.24638e-09
CHST2	852.392	2.38768	0.315988	7.55624	4.14883e-14	3.25426e-12
SLC7A5	598.37	2.41324	0.258198	9.34647	9.06249e-21	1.00988e-17
SLC45A3	51.7505	2.41455	0.387472	6.23155	4.61848e-10	8.54026e-09
SPP1	122.177	2.42299	0.399953	6.05818	1.37666e-09	2.20579e-08
SERPINE1	47406.7	2.43407	0.320888	7.5854	3.31454e-14	2.75225e-12
MCTP1	194.204	2.43559	0.234827	10.3718	3.33064e-25	1.33237e-21
SLC28A3	32.0511	2.45387	0.387635	6.33036	2.44586e-10	4.95824e-09
LIN7A	138.778	2.46184	0.369764	6.65788	2.77807e-11	7.75339e-10
A1BG	34.3675	2.46238	0.452947	5.43635	5.43822e-08	5.11073e-07
COL11A1	99.5293	2.46611	0.700211	3.52195	0.00042839	0.0012232
TBX2	906.287	2.47713	0.369467	6.70461	2.01951e-11	5.91124e-10
PRAG1	155.736	2.47875	0.429099	5.77663	7.62117e-09	9.58718e-08
TMEM158	3236.05	2.48487	0.278002	8.93831	3.9516e-19	2.1556e-16
RNF182	277.412	2.49037	0.289281	8.60882	7.38139e-18	2.45257e-15
CCL2	3299.7	2.49181	0.521394	4.77914	1.76047e-06	9.96575e-06
PLEKHG5	53.0115	2.49212	0.413844	6.02187	1.72414e-09	2.68023e-08
FAT3	64.8885	2.49753	0.436354	5.72362	1.04277e-08	1.2548e-07
SLC4A4	54.254	2.50388	0.549471	4.55689	5.19176e-06	2.54106e-05
NFE2L3	148.376	2.51459	0.41857	6.00758	1.88315e-09	2.8863e-08
PHLDA2	421.599	2.5382	0.280378	9.05279	1.39361e-19	9.2915e-17
EFNB2	83.9536	2.53986	0.432592	5.87126	4.32498e-09	5.93189e-08
FIBCD1	103.131	2.54021	0.528709	4.80456	1.55095e-06	8.93567e-06
PFKFB4	117.385	2.5427	0.580796	4.37795	1.198e-05	5.26251e-05
KIF17	220.414	2.55921	0.470244	5.4423	5.25968e-08	4.95459e-07
PTGER2	57.4614	2.56404	0.442303	5.79702	6.75032e-09	8.66424e-08
ADM2	87.3618	2.57382	0.372178	6.91556	4.66032e-12	1.73691e-10
SEMA5A	385.041	2.58759	0.5542	4.66906	3.0258e-06	1.60321e-05
NR2F1	440.696	2.58932	0.478029	5.41666	6.07224e-08	5.5927e-07
FGF1	320.98	2.60587	0.368962	7.0627	1.633e-12	7.07495e-11
CXCL1	322.244	2.61007	0.719595	3.62714	0.000286579	0.000855106
FGF5	250.785	2.62456	0.310598	8.45004	2.91211e-17	6.85259e-15
KCNK6	168.428	2.63701	0.449043	5.8725	4.29284e-09	5.9013e-08
EDN1	290.367	2.66612	0.720764	3.69901	0.00021644	0.000665683
POSTN	15946.5	2.67754	0.480959	5.56709	2.59022e-08	2.67285e-07
HSPB7	521.303	2.69546	0.640143	4.21072	2.5456e-05	0.000102105
H4C8	148.684	2.69634	0.350841	7.68536	1.52571e-14	1.47662e-12
CCDC9B	240.859	2.70409	0.564407	4.79103	1.65925e-06	9.47771e-06
ANGPTL4	2830.69	2.70693	0.371022	7.29586	2.96756e-13	1.76305e-11
NDUFA4L2	789.527	2.71162	0.648048	4.18428	2.8607e-05	0.000113118
LOXL2	13382.1	2.73258	0.471716	5.79286	6.91982e-09	8.83455e-08
SLC2A1	658.407	2.74652	0.377694	7.2718	3.54738e-13	2.05662e-11
BHLHE41	140.52	2.75586	0.415935	6.62569	3.4562e-11	9.36295e-10
SGIP1	78.9059	2.76435	0.500551	5.52262	3.33987e-08	3.30135e-07
NLRP10	18.387	2.7648	0.53385	5.17898	2.23099e-07	1.70995e-06
WWC1	109.229	2.79419	0.389607	7.17182	7.40073e-13	3.7634e-11
TM4SF1	592.018	2.79577	0.512903	5.45087	5.01247e-08	4.74406e-07
LIF	1208.7	2.82475	0.522989	5.40117	6.6206e-08	6.02379e-07
KRT18	66.2825	2.85291	0.373217	7.64409	2.10423e-14	1.91309e-12
INKA2	893.147	2.85844	0.386831	7.38938	1.47517e-13	1.00368e-11
NEDD9	308.451	2.8685	0.582324	4.92595	8.39508e-07	5.26317e-06
INHBA	2849.18	2.88056	0.522772	5.51016	3.58506e-08	3.51505e-07
P2RX5	68.0513	2.91132	0.366678	7.93971	2.02656e-15	2.53342e-13
SERINC2	1794.05	2.95003	0.433215	6.80964	9.78462e-12	3.29846e-10
MFSD2A	78.7132	2.96204	0.383371	7.72631	1.10708e-14	1.08902e-12
SLC7A11	145.8	2.97123	0.416479	7.13417	9.73737e-13	4.67433e-11
COL7A1	605.972	2.99398	0.480263	6.23405	4.54528e-10	8.43089e-09
TGFBI	27198.6	3.00119	0.554347	5.41392	6.16614e-08	5.66181e-07
MMP3	2325.91	3.01678	0.702831	4.29232	1.76812e-05	7.36779e-05
NPTXR	468.011	3.04166	0.381991	7.96266	1.68376e-15	2.17277e-13
EDIL3	1067.77	3.07476	0.529737	5.80431	6.46302e-09	8.32218e-08
H2AC18	805.918	3.09004	0.87188	3.54411	0.000393938	0.00113455
IGFBP3	5609.56	3.09739	0.594203	5.21268	1.8613e-07	1.46187e-06
STC1	287.087	3.1394	0.827115	3.79561	0.000147283	0.000474765
P3H2	240.647	3.21628	0.613676	5.241	1.59709e-07	1.2812e-06
L1CAM	127.362	3.27283	0.577743	5.66485	1.47153e-08	1.6771e-07
WNK4	33.4822	3.28389	0.55209	5.94811	2.71249e-09	3.98536e-08
TRPC4	238.945	3.29696	0.430056	7.66636	1.76945e-14	1.68956e-12
IGFBP7	5345.08	3.32569	0.706839	4.70502	2.53846e-06	1.37349e-05
WNT5B	1016.94	3.33	0.455513	7.31045	2.66242e-13	1.63855e-11
BAIAP2L1	38.5388	3.33514	0.53	6.29272	3.11951e-10	6.10722e-09
IL7R	2372.19	3.34499	0.485707	6.88685	5.70429e-12	2.03742e-10
FOXC2	47.6062	3.35164	0.486608	6.88776	5.66795e-12	2.03215e-10
NRCAM	127.451	3.39124	0.529442	6.40531	1.50063e-10	3.27437e-09
BIRC3	189.16	3.4321	0.777456	4.41453	1.01232e-05	4.53822e-05
EPHB1	55.7054	3.51226	0.47386	7.41202	1.24389e-13	8.72975e-12
TGM2	22127	3.51976	0.49471	7.11479	1.12081e-12	5.25425e-11
SCG2	451.619	3.57773	0.523566	6.8334	8.29276e-12	2.84347e-10
COL8A1	1229.76	3.66344	0.648232	5.65143	1.59114e-08	1.7881e-07
ADGRF5	1147.38	3.68056	0.640686	5.74471	9.20762e-09	1.12756e-07
ITGA3	3572.04	3.73385	0.480623	7.76878	7.92438e-15	8.2696e-13
HAS2	1170.08	3.80747	0.497541	7.65257	1.96994e-14	1.81856e-12
TINAGL1	979.897	3.82714	0.65406	5.85136	4.8757e-09	6.55243e-08
ABCC3	622.642	3.83333	0.575261	6.66363	2.67151e-11	7.59845e-10
SEMA7A	1895.63	3.84572	0.352433	10.9119	1.01118e-27	1.21352e-23
NRXN2	231.306	3.93263	0.683566	5.75311	8.76162e-09	1.07955e-07
TGFB2	248.669	4.04504	0.680073	5.94795	2.71523e-09	3.98536e-08
HBEGF	63.7552	4.13802	0.659798	6.27165	3.57249e-10	6.81614e-09
SLC17A9	184.889	4.16935	0.456854	9.12621	7.09364e-20	5.0077e-17
CXCL3	152.23	4.45833	0.621768	7.17041	7.47741e-13	3.78635e-11
DSP	433.048	4.52161	0.597855	7.56305	3.93716e-14	3.16532e-12
ADGRG1	439.644	4.54579	0.732122	6.20906	5.33022e-10	9.67745e-09
PREX1	122.769	4.57505	0.638586	7.16436	7.81526e-13	3.92431e-11
SRGN	1950.62	4.73559	0.670356	7.06429	1.61437e-12	7.01957e-11
SLC16A6	283.346	4.82352	0.568505	8.48456	2.16532e-17	5.41376e-15
SERPINB2	1959.83	5.20602	0.724513	7.18555	6.69366e-13	3.49263e-11
WNT5A	826.353	5.83176	0.731402	7.97339	1.54377e-15	2.01378e-13
CXCL5	3258.48	5.99454	0.908181	6.60059	4.09517e-11	1.08733e-09
