# Supplementary material for: Effect of Constant Inflammation on In Vitro Expanded Adipose-derived Mesenchymal Stromal Cells
Source: Stem Cell Rev Rep. 2025 Jun 5;21(6):1695–709. doi: 10.1007/s12015-025-10906-8 (PMC12356719; doi:10.1007/s12015-025-10906-8)
Supplement: Supplementary file 5 — Supplementary file5 (XLSX 86 KB) [file 12015_2025_10906_MOESM5_ESM.xlsx]

## Sheet: Sheet1
gene_name	baseMean	log2FoldChange	lfcSE	pvalue	padj
CXCL11	8406.23	9.86317	0.316772	1.41766e-230	2.79024e-228
GBP5	12558.1	9.7296	0.26998	0	0
IDO1	51730	9.6261	0.224704	0	0
CXCL9	11933.4	9.59749	0.466095	1.57564e-106	1.18232e-104
GBP4	10011.4	8.7325	0.19429	0	0
XIRP1	2648.16	8.41117	0.312605	8.6687e-170	1.062e-167
HLA-DOA	3541.97	8.18017	0.174098	0	0
RSAD2	10136.4	7.59564	0.200935	0	0
HLA-DRA	11650	7.49604	0.222865	3.80369e-270	8.95434e-268
CIITA	2808.5	7.48214	0.153805	0	0
CD74	34863	7.18125	0.201772	3.39272e-294	9.93488e-292
BATF2	1702.99	7.07747	0.117916	0	0
HLA-DRB1	8684.86	6.99533	0.263665	9.9863e-174	1.30321e-171
CD274	762.337	6.89063	0.161584	0	0
APOL4	3374.38	6.88319	0.137554	0	0
HLA-DRB5	2012.97	6.83872	0.220821	1.11145e-221	2.05294e-219
ETV7	909.669	6.82804	0.145423	0	0
IL18BP	1396.7	6.58294	0.136877	0	0
OASL	772.091	6.33439	0.203943	2.21288e-217	3.85041e-215
CMPK2	1749.67	6.10276	0.155974	0	0
TNFSF13B	989.61	6.08866	0.142793	0	0
MX1	6969.76	5.80413	0.166176	4.50518e-279	1.12686e-276
GBP1	30233.3	5.80336	0.107135	0	0
ISG20	456.183	5.78131	0.203967	1.98918e-185	2.80966e-183
CTSS	4595.82	5.53109	0.150238	3.6944e-305	1.19878e-302
HLA-DPA1	8169.93	5.51271	0.177485	1.90144e-223	3.56698e-221
IFI44L	2263.63	5.50987	0.146839	0	0
TNFSF10	1461.3	5.49157	0.20198	2.53485e-170	3.13746e-168
SLC26A4	250.319	5.464	0.215851	6.46012e-145	6.62908e-143
HAPLN3	781.106	5.32494	0.157966	4.44407e-256	9.70099e-254
SECTM1	6902.33	5.22785	0.248861	6.04092e-107	4.56146e-105
IFI6	20154.6	5.14351	0.121846	0	0
PLA1A	214.092	5.09013	0.193507	1.26709e-154	1.39566e-152
OAS2	4691.53	5.03452	0.118249	0	0
HLA-DMA	1972.32	4.93707	0.140268	2.88981e-280	7.71001e-278
HLA-DPB1	3533.38	4.92271	0.141581	4.72814e-272	1.15849e-269
BST2	2463.21	4.85178	0.16087	9.41485e-205	1.44916e-202
SOCS1	557.755	4.83392	0.15469	6.86845e-218	1.23079e-215
GBP2	14698.1	4.82149	0.108456	0	0
ICAM1	9202.51	4.69802	0.198662	1.78642e-130	1.58872e-128
OAS1	1841.57	4.65305	0.171223	5.68069e-168	6.82023e-166
PLAAT4	4247.41	4.65159	0.154965	1.15443e-204	1.75445e-202
IL32	3506.3	4.57336	0.271695	2.02968e-66	9.98705e-65
LGALS9	1042.01	4.51857	0.147606	2.03388e-211	3.29983e-209
TAP1	13461.7	4.39478	0.0908198	0	0
LYPD5	169.095	4.33789	0.235938	2.8988e-79	1.64165e-77
ISG15	3141.36	4.31334	0.119171	1.16656e-290	3.25715e-288
IL1RL1	224.215	4.27128	0.333907	1.90371e-42	5.98323e-41
IRF1	9961.13	4.25826	0.0711853	0	0
IFITM1	9502.1	4.24821	0.154496	1.78598e-171	2.23359e-169
LRATD1	182.36	4.19956	0.257499	1.38736e-62	6.33333e-61
GJD3	523.679	4.13927	0.114757	2.94333e-287	8.03127e-285
GCH1	1178.37	4.13242	0.16388	2.18721e-144	2.22539e-142
KYNU	543.975	4.07918	0.266976	3.93099e-56	1.62184e-54
KCNA3	149.143	4.01794	0.235027	1.81119e-67	8.9856e-66
DGKG	98.525	4.00698	0.178006	2.97461e-113	2.36511e-111
P2RX7	339.552	4.00674	0.202171	5.3437e-90	3.32417e-88
SLC2A5	2820.44	4.00367	0.293883	4.01205e-47	1.40025e-45
HLA-F	1692.72	3.96702	0.18825	1.07713e-105	7.88537e-104
STUM	179.801	3.95146	0.350417	8.58083e-33	1.87653e-31
IFIH1	1804.8	3.91671	0.146929	5.21113e-160	5.84718e-158
WARS1	89914.6	3.89933	0.0889382	0	0
ADAP1	170.323	3.88599	0.241078	1.24241e-63	5.73707e-62
CP	240.877	3.84351	0.226674	2.97683e-66	1.45284e-64
AIM2	346.785	3.83246	0.178294	2.50451e-106	1.86765e-104
PSMB9	2085.15	3.82305	0.129807	7.85767e-196	1.16468e-193
HERC6	1688.02	3.81632	0.136264	1.26913e-176	1.73149e-174
CD40	1953.41	3.74799	0.124161	1.57692e-205	2.49112e-203
MSR1	203.845	3.69854	0.266168	7.79713e-49	2.84536e-47
OAS3	5327.63	3.61223	0.126994	4.36381e-184	6.09208e-182
SAMHD1	8579.8	3.57	0.103616	1.98276e-264	4.57788e-262
EPSTI1	2801.52	3.56605	0.129745	6.43717e-174	8.49282e-172
LAP3	16003.7	3.55658	0.0535517	0	0
APOL1	23136.8	3.55551	0.119406	7.71027e-199	1.15712e-196
TYMP	4014.7	3.53691	0.126919	3.64647e-176	4.91904e-174
SLC15A3	1950.47	3.53124	0.113476	5.74548e-217	9.85432e-215
PARP14	6450.22	3.50905	0.0815642	0	0
APOL3	6184.57	3.49348	0.10661	6.31972e-240	1.28601e-237
IL15RA	1909.98	3.47481	0.144456	4.32001e-134	4.11635e-132
RHBDF2	518.106	3.44801	0.109237	8.75412e-224	1.66829e-221
IFI35	4029.15	3.41126	0.0999327	7.84237e-261	1.77652e-258
IFIT2	7596.67	3.39496	0.166606	5.12044e-97	3.41533e-95
SAMD9L	4085.47	3.38265	0.0631489	0	0
IFIT3	16154.9	3.38258	0.125678	7.92989e-165	9.15445e-163
USP18	419.05	3.37084	0.151841	5.27294e-112	4.08431e-110
TAP2	5521.49	3.34745	0.0760324	0	0
CCDC3	70.8924	3.33858	0.271808	2.58216e-39	7.22643e-38
LIPG	145.04	3.32917	0.393211	1.84403e-20	2.34777e-19
APOL2	7811.81	3.32866	0.06854	0	0
CGNL1	362.604	3.24316	0.283966	5.05799e-32	1.07101e-30
RIGI	1241.83	3.22731	0.12553	3.99493e-150	4.17071e-148
LZTS1	256.799	3.16371	0.245041	1.56289e-42	4.95094e-41
FNDC5	211.593	3.15406	0.339227	4.77273e-23	7.04815e-22
RTP4	272.357	3.13857	0.1407	1.76218e-114	1.41991e-112
TNFAIP2	7100.41	3.11656	0.139401	3.82368e-114	3.06048e-112
GSAP	224.006	3.0814	0.197659	6.0844e-58	2.66603e-56
KIAA1755	116.632	3.05541	0.277737	1.43756e-31	2.98089e-30
XAF1	2364.62	3.04393	0.0806631	0	0
TNS3	2002.14	3.00362	0.183487	9.40555e-64	4.37686e-62
TRIM14	381.223	2.95808	0.113287	3.53709e-152	3.82579e-150
CHRD	524.2	2.94617	0.184849	2.60388e-59	1.1665e-57
DCAF12L2	119.254	2.9452	0.23434	7.40445e-40	2.13184e-38
C4B	739.6	2.94188	0.177954	6.3211e-64	2.95296e-62
CALHM6	109.633	2.93357	0.222849	2.14281e-42	6.71714e-41
CRISPLD1	110.841	2.92368	0.256695	4.63427e-34	1.07619e-32
DDX60	1550.08	2.91497	0.0803487	9.03149e-292	2.58172e-289
ACSM5	78.0501	2.90437	0.205709	8.59523e-47	2.9825e-45
PSME2	5718.76	2.89699	0.0744682	0	0
IL15	146.296	2.87569	0.104896	1.04796e-167	1.24572e-165
GIMAP2	119.863	2.8661	0.191521	8.75181e-54	3.42261e-52
GBP3	3621	2.84367	0.0647887	0	0
TMEM86A	139.611	2.84064	0.183301	3.07004e-57	1.30705e-55
HELZ2	2893.56	2.82265	0.0845071	2.30932e-245	4.95102e-243
ADGRG2	55.1642	2.82014	0.230291	1.63098e-36	4.23843e-35
HLA-B	63774.5	2.8194	0.0931773	5.92988e-205	9.24599e-203
ANO4	713.897	2.79436	0.162706	8.42825e-69	4.32434e-67
ACSL5	2118.07	2.78942	0.117047	2.18375e-128	1.89986e-126
CNGA3	416.592	2.77438	0.242668	6.74543e-32	1.41831e-30
CASP1	482.267	2.774	0.113276	1.16276e-135	1.12581e-133
KIAA0040	93.3109	2.77292	0.339409	1.50297e-19	1.8099e-18
IFI30	10392.4	2.76935	0.101203	2.02777e-169	2.45913e-167
EDN1	127.921	2.75776	0.414925	6.52828e-13	4.57551e-12
PSMB10	1868.47	2.74202	0.0770148	8.76032e-280	2.28644e-277
MX2	1969.83	2.73822	0.127023	6.7852e-106	4.99773e-104
ABCG2	339.053	2.72976	0.198421	4.17216e-45	1.39529e-43
VAMP5	2202.5	2.72007	0.0613793	0	0
TNFRSF14	913.732	2.71593	0.12633	9.01348e-105	6.44142e-103
C4A	1116.8	2.70138	0.155107	3.20737e-70	1.667e-68
CFH	4437.64	2.69718	0.107554	3.74565e-142	3.77901e-140
NLRC5	1832.45	2.66598	0.0609319	0	0
PARP12	1174.12	2.66347	0.0905809	4.25807e-194	6.23444e-192
APOBEC3G	501.905	2.65154	0.0979151	8.72454e-166	1.01696e-163
TMEM171	185.846	2.65151	0.177712	1.17552e-52	4.5235e-51
SEMA3F	357.492	2.6489	0.21886	1.70133e-36	4.39974e-35
RARRES1	1757.91	2.64526	0.294888	1.82727e-21	2.4761e-20
TMEM140	1926.7	2.64064	0.10999	1.03779e-129	9.16151e-128
FBXO6	461.873	2.63546	0.105048	8.09563e-141	8.09968e-139
PYHIN1	90.3505	2.62921	0.277937	2.68951e-23	4.02622e-22
JAK2	1048.16	2.62527	0.0686432	0	0
PMAIP1	548.076	2.60105	0.108261	1.65431e-130	1.48221e-128
ADCYAP1R1	178.264	2.56797	0.283472	8.68847e-22	1.19763e-20
PLSCR1	2090.82	2.56631	0.0787189	7.45561e-237	1.49187e-234
KALRN	118.308	2.56397	0.225395	8.43335e-33	1.85102e-31
BTN3A2	2430.86	2.55669	0.0660463	0	0
TRIM21	1252.04	2.54738	0.0456315	0	0
CCL2	1993.15	2.54367	0.21201	3.08894e-35	7.55312e-34
GRAMD1B	219.523	2.53023	0.201778	6.0758e-40	1.76198e-38
IFI44	589.602	2.52938	0.0926914	6.27344e-166	7.38421e-164
FAM124A	218.961	2.52858	0.123535	4.8945e-96	3.24659e-94
PLXNC1	1209.49	2.52632	0.205602	6.9775e-37	1.84114e-35
ODF3B	144.093	2.51165	0.132907	1.92881e-81	1.10801e-79
GADD45G	113.251	2.51112	0.203949	1.70771e-36	4.39974e-35
RNF213	11662.1	2.50617	0.0783365	5.39277e-229	1.04428e-226
EDNRB	550.07	2.50409	0.171994	1.08358e-49	4.01526e-48
PDCD1LG2	713.881	2.49701	0.142313	1.30464e-71	6.86998e-70
CLIC2	1584.1	2.47008	0.116625	2.36286e-102	1.65898e-100
HLA-E	24777.7	2.46882	0.0693015	2.10181e-279	5.36902e-277
TGM2	9100.86	2.46055	0.212814	2.08492e-32	4.47792e-31
PSMB8	2771.17	2.44009	0.0780873	2.24864e-216	3.80242e-214
CDCP1	2719.31	2.43813	0.156541	1.56144e-56	6.55476e-55
FHIP1A	32.3277	2.41997	0.216365	1.15846e-30	2.32973e-29
DES	115.907	2.40916	0.233057	1.77783e-26	3.02761e-25
PYGM	33.8325	2.39554	0.215508	2.82634e-30	5.59951e-29
NFE2L3	85.0892	2.39182	0.259278	5.30299e-22	7.42047e-21
BTN3A3	2614.71	2.38828	0.0761511	9.90501e-218	1.74882e-215
PARP9	2974.12	2.38308	0.072262	8.08848e-242	1.67431e-239
FZD5	245.17	2.37643	0.0996462	3.43442e-128	2.96645e-126
MLKL	755.583	2.37058	0.0647988	1.95883e-294	5.87943e-292
NTN1	126.953	2.34431	0.16546	1.19882e-47	4.27092e-46
GRAMD1C	44.7601	2.33427	0.151227	1.37246e-55	5.6238e-54
GMPR	327.151	2.32606	0.122258	7.10432e-83	4.14051e-81
CAMK2N1	2001.57	2.32069	0.169022	8.66222e-46	2.92954e-44
SOX5	44.0727	2.27995	0.168746	1.63851e-42	5.16326e-41
STAT1	45334.9	2.27935	0.0819381	7.66221e-172	9.68342e-170
BTN3A1	1898.37	2.27464	0.0611089	6.56851e-305	2.0753e-302
HPSE	485.954	2.24993	0.205038	6.09611e-30	1.19983e-28
SLC12A7	1977.36	2.23968	0.131707	1.73837e-67	8.66013e-66
BANK1	101.837	2.23592	0.173874	1.26665e-39	3.60365e-38
SP110	925.362	2.23566	0.0652963	3.07274e-259	6.83172e-257
DTX3L	3442.02	2.23378	0.0607202	1.53107e-299	4.71335e-297
IL18R1	54.6342	2.2251	0.249879	2.47215e-21	3.32742e-20
LRRC61	43.3486	2.22386	0.280082	3.282e-17	3.36209e-16
GSDMD	1053.35	2.21323	0.109572	8.58808e-94	5.54347e-92
CSF1	11002.4	2.18796	0.105927	1.69112e-97	1.13428e-95
EDNRA	107.569	2.17272	0.230515	7.33947e-23	1.07069e-21
LGI2	369.602	2.15418	0.255703	5.45361e-19	6.30184e-18
RNF19B	1335.86	2.12339	0.0853805	3.98587e-138	3.92249e-136
FAM167B	55.6464	2.12224	0.122972	3.26809e-68	1.66965e-66
GPR150	97.7681	2.11277	0.233841	1.32396e-21	1.80835e-20
APOL6	8419.36	2.10601	0.0816326	2.57379e-149	2.66387e-147
EID3	81.1375	2.10328	0.124001	2.50697e-66	1.22852e-64
UBE2L6	5793.61	2.09507	0.0753598	5.92383e-172	7.56612e-170
NTRK2	61.9566	2.08491	0.267769	1.01409e-16	9.90656e-16
TLR3	713.346	2.08391	0.117925	9.33511e-72	4.93733e-70
IFI27	3005.31	2.07103	0.0921088	8.88666e-113	6.93207e-111
RIPK2	1039.69	2.06816	0.0984213	3.75983e-100	2.57946e-98
TNFRSF1B	938.679	2.05342	0.151015	2.90083e-44	9.56796e-43
RGPD1	33.6476	2.05315	0.264025	1.66502e-16	1.59666e-15
SPTLC3	342.51	2.04574	0.120689	7.62336e-66	3.69056e-64
LGI4	178.558	2.03037	0.249675	2.75294e-18	3.03228e-17
PSME1	4768.59	2.02556	0.0763483	9.23808e-157	1.02697e-154
IFIT5	1577.53	2.0143	0.0535954	0	0
PHACTR1	120.398	2.01275	0.13907	1.74687e-49	6.41373e-48
PTPRN2	67.4477	2.01193	0.173682	2.50441e-32	5.36928e-31
SLC37A1	226.857	2.0118	0.102058	1.12211e-87	6.76987e-86
CA13	110.036	2.01063	0.104176	7.9231e-85	4.64023e-83
KIAA1217	2683.77	2.00594	0.140501	4.7931e-48	1.72293e-46
TRIM22	4526.85	2.00481	0.0721731	5.19202e-172	6.70273e-170
P2RY1	174.678	1.98542	0.175283	6.54757e-32	1.38398e-30
FAM117B	352.065	1.97354	0.174348	1.30871e-31	2.73259e-30
APOBEC3D	155.192	1.97252	0.125766	7.30766e-57	3.1002e-55
APOBEC3F	199.892	1.9695	0.106937	4.97199e-77	2.7636e-75
MAPK8IP2	90.4212	1.96686	0.183468	1.48688e-28	2.78494e-27
RAG1	28.6471	1.96593	0.16378	1.64396e-34	3.90066e-33
CH25H	226.516	1.96312	0.211346	7.24424e-22	1.00432e-20
HLA-G	42.6491	1.95856	0.173276	4.3573e-31	8.92726e-30
THEMIS2	200.752	1.95593	0.0871837	6.25764e-113	4.94271e-111
ELAPOR2	1417.6	1.93992	0.183024	8.3115e-28	1.51423e-26
ZNFX1	6310.88	1.93896	0.0685209	8.78357e-178	1.21213e-175
ACP5	298.704	1.92823	0.242583	1.74147e-17	1.81157e-16
RIPK3	82.1574	1.91113	0.232867	6.62862e-18	7.07209e-17
NAGS	25.426	1.90308	0.192061	1.62471e-24	2.53988e-23
MSRB1	846.784	1.88422	0.118263	2.86988e-59	1.28089e-57
TMEM30B	99.7156	1.8825	0.182697	1.52007e-26	2.59972e-25
RGCC	53.399	1.87992	0.293138	1.90501e-12	1.27774e-11
RAB20	227.036	1.87193	0.140769	1.09737e-41	3.36958e-40
MAP3K5	70.0133	1.87159	0.153576	8.22079e-36	2.05623e-34
TRAFD1	1845.69	1.85705	0.0810393	2.54515e-117	2.07871e-115
PDPN	1742.91	1.84963	0.217564	8.42187e-19	9.62065e-18
PYCARD	295.93	1.84747	0.110187	1.18774e-64	5.63638e-63
TESK2	118.12	1.83727	0.128672	3.63747e-48	1.31146e-46
KLHDC7B	503.557	1.83682	0.363792	1.00654e-08	4.58441e-08
MET	854.22	1.83431	0.15845	6.23825e-33	1.38185e-31
HLA-C	35094.5	1.83245	0.0757636	3.86521e-131	3.56967e-129
ERAP2	2085.28	1.83169	0.0682129	4.83021e-160	5.47089e-158
VRK2	985.061	1.82384	0.0745151	2.05313e-134	1.97199e-132
PLEKHA2	362.311	1.81415	0.184008	9.26087e-25	1.4649e-23
ANXA2R	32.6424	1.81225	0.14528	8.01341e-37	2.10985e-35
MICB	706.326	1.80867	0.0758312	5.00112e-128	4.2584e-126
PML	5078.96	1.80725	0.0580851	1.18078e-213	1.96895e-211
CXCL16	270.607	1.80723	0.114392	7.40125e-58	3.23125e-56
RFX5	1121.84	1.80623	0.0620301	1.03927e-187	1.48541e-185
SLC25A22	1622.06	1.80583	0.140716	1.61279e-39	4.56679e-38
CD83	164.214	1.79671	0.287635	4.20474e-12	2.7332e-11
IGFLR1	99.4092	1.79274	0.140213	3.98272e-39	1.10687e-37
STX11	112.638	1.7875	0.170601	3.89135e-27	6.94199e-26
XRN1	1985.67	1.78672	0.0575687	8.52493e-213	1.40206e-210
TMEM255B	57.4105	1.77885	0.181706	5.18049e-24	7.96377e-23
BDKRB2	1922.38	1.77749	0.171	3.90349e-27	6.9533e-26
SLFN13	93.5152	1.77654	0.11588	6.68278e-54	2.63926e-52
SYNPO	698.753	1.76884	0.200817	2.02258e-20	2.55881e-19
DHX58	409.268	1.76662	0.120001	1.8559e-50	6.94143e-49
IL4I1	131.332	1.75931	0.347163	1.32736e-08	5.94858e-08
DYSF	163.592	1.75797	0.284625	5.76962e-12	3.7023e-11
HERC5	156.908	1.75094	0.141133	1.65065e-36	4.28028e-35
CRYBG1	1938.89	1.7379	0.134816	3.20592e-40	9.36504e-39
CD2AP	1330.34	1.73626	0.0882934	1.17399e-86	7.04746e-85
LRCH2	333.499	1.73415	0.0640328	1.56552e-163	1.79006e-161
MDGA1	1273.86	1.73068	0.104779	1.4802e-62	6.70615e-61
CARD16	80.9004	1.73007	0.122846	5.45134e-46	1.85407e-44
TEC	75.6134	1.71424	0.144279	7.13277e-34	1.65002e-32
CTNNBL1	1895.15	1.71316	0.0683219	5.97802e-140	5.93158e-138
TRIM69	1674.16	1.71193	0.0759479	1.59854e-114	1.29676e-112
GK	359.724	1.6993	0.128366	2.20958e-41	6.71602e-40
IGFBP5	136834	1.69709	0.248545	2.70524e-13	1.94369e-12
RIPOR2	958.591	1.69095	0.294329	2.84102e-10	1.54831e-09
ESR1	48.3376	1.68784	0.14251	1.0935e-33	2.51987e-32
EFHD1	58.8209	1.68298	0.284373	1.01658e-10	5.77891e-10
MDK	2920.42	1.6815	0.144012	3.0063e-33	6.73388e-32
ZNF267	305.99	1.68144	0.090709	5.4657e-78	3.0808e-76
ITGB7	78.134	1.67864	0.187613	2.55482e-20	3.21185e-19
SLC1A3	206.803	1.67581	0.219298	4.36486e-16	4.04812e-15
STBD1	728.865	1.67277	0.0972674	2.2766e-67	1.12481e-65
CLDN23	430.645	1.67239	0.112241	8.60674e-52	3.27001e-50
STARD8	111.14	1.67154	0.148036	1.33226e-31	2.77693e-30
IRF7	218.002	1.67015	0.148005	8.49163e-31	1.71923e-29
FAM111B	302.948	1.67003	0.296079	2.26322e-10	1.24415e-09
IL7R	980.71	1.66956	0.32172	8.27947e-09	3.81294e-08
MOV10	2214.54	1.66811	0.0502594	5.10664e-244	1.07562e-241
UBA7	867.676	1.66581	0.0983116	1.34924e-65	6.45379e-64
NES	3496.22	1.66514	0.1523	8.65195e-30	1.68903e-28
SFMBT2	188.615	1.66457	0.212289	5.53895e-17	5.52261e-16
NRN1	1398.92	1.65804	0.135749	1.78099e-35	4.41789e-34
HPCAL1	481.883	1.65698	0.107713	4.68717e-55	1.90116e-53
PARP10	1694.27	1.65453	0.0820382	2.62454e-92	1.67607e-90
A2M	13078.2	1.65211	0.391396	4.25406e-07	1.58076e-06
B2M	68163	1.64945	0.0736311	8.89171e-113	6.93207e-111
NUB1	3543.78	1.64864	0.0469426	7.86936e-271	1.88959e-268
BMAL2	768.917	1.64823	0.122432	1.07096e-42	3.40158e-41
ACOT4	51.3917	1.6451	0.146782	2.41093e-30	4.79232e-29
CTSO	2426.19	1.6447	0.0685212	1.37051e-130	1.23717e-128
ADGRE5	4865.4	1.64147	0.0678378	9.58295e-131	8.78266e-129
SLC39A8	1216.95	1.63505	0.240801	2.63183e-13	1.89435e-12
ALPL	4264.12	1.6291	0.186574	1.0705e-19	1.29431e-18
TCAF2	207.115	1.62861	0.151147	2.73101e-28	5.06778e-27
GOLM1	13293.2	1.62493	0.0617217	1.53833e-154	1.67902e-152
HSD11B1	363.915	1.62474	0.259275	2.11712e-11	1.29684e-10
PRKAR2B	116.084	1.62304	0.129981	2.6188e-37	6.95604e-36
TSPAN11	40.4719	1.61614	0.217245	2.69687e-15	2.33781e-14
POU2F2	474.929	1.61475	0.204551	4.76699e-17	4.79334e-16
H4C8	95.536	1.61372	0.205458	1.26613e-16	1.22294e-15
RNF152	73.4862	1.61211	0.217007	1.97296e-15	1.72523e-14
SLC9A7	2261.58	1.61019	0.097399	5.87064e-63	2.69019e-61
TAPBP	6225.57	1.60021	0.0741244	8.31794e-105	5.97995e-103
BTN2A2	366.63	1.59795	0.0805883	2.93826e-89	1.79984e-87
SSPN	512.115	1.59416	0.0926687	4.73194e-68	2.40728e-66
SEPTIN6	517.563	1.5933	0.109575	1.30956e-49	4.82289e-48
CASP10	284.876	1.59162	0.13498	2.42451e-33	5.48186e-32
ENDOD1	2444.26	1.58359	0.0872051	1.45769e-75	7.95503e-74
TDRD7	557.687	1.57916	0.0876454	6.93927e-74	3.7028e-72
SEMA4D	67.6299	1.57777	0.14246	2.05348e-29	3.95731e-28
CYGB	1891.37	1.57415	0.110743	2.5045e-47	8.81789e-46
BVES	322.541	1.57378	0.0680343	1.28956e-119	1.06775e-117
FGL2	1614.3	1.57225	0.341962	1.17294e-07	4.67385e-07
EPB41L4A	349.99	1.57044	0.165175	4.50535e-23	6.67793e-22
RTKN	286.397	1.56829	0.111517	4.76089e-46	1.62384e-44
DDX60L	2138.52	1.55802	0.121773	2.48384e-39	6.96751e-38
DDO	31.3333	1.55584	0.169583	4.43298e-21	5.86149e-20
NMI	687.528	1.54073	0.0713967	7.96378e-105	5.75983e-103
CCNE2	140.39	1.53911	0.280853	1.01178e-09	5.18899e-09
SYTL3	91.9721	1.53613	0.132433	1.33072e-32	2.87867e-31
IL12A	109.473	1.53232	0.154522	1.5202e-24	2.38271e-23
XDH	42.3183	1.53203	0.252368	6.83932e-11	3.95725e-10
MR1	1676.37	1.53188	0.0874241	5.23903e-70	2.7112e-68
ABHD16A	1451.02	1.52939	0.0495099	1.14477e-210	1.83254e-208
SLC16A4	311.811	1.52861	0.218517	1.53312e-13	1.12717e-12
FHAD1	26.234	1.52393	0.155359	1.13104e-23	1.72107e-22
NINJ1	765.071	1.52302	0.245454	1.41994e-11	8.84682e-11
CCND1	32057.7	1.52246	0.14405	9.62082e-28	1.75011e-26
STEAP4	422.893	1.52006	0.451673	9.66146e-06	2.94106e-05
RNF114	2324.74	1.51792	0.0626802	1.36505e-130	1.23717e-128
H2BC4	100.738	1.51614	0.19421	2.68505e-16	2.53035e-15
PTGS2	2062.27	1.51609	0.302286	2.41412e-08	1.05129e-07
TAPBPL	1263.26	1.50967	0.0747062	3.18989e-92	2.02634e-90
BAK1	923.048	1.50643	0.0887663	3.03741e-66	1.4764e-64
IL33	3073.27	1.5058	0.253042	1.18424e-10	6.68453e-10
PCDH7	424.742	1.50498	0.215026	1.53072e-13	1.1261e-12
RAB9B	40.0818	1.50424	0.123553	3.27426e-35	7.98998e-34
TRPV2	2343	1.50341	0.077757	3.41376e-85	2.0091e-83
SDK1	683.499	1.49883	0.266877	4.3367e-10	2.30484e-09
ALS2CL	23.437	1.49737	0.224103	1.6173e-12	1.09332e-11
RGPD2	28.9924	1.49671	0.280529	5.63697e-09	2.66447e-08
TLR4	846.709	1.49586	0.0828918	5.00931e-74	2.69694e-72
CITED4	32.4962	1.49295	0.178594	4.68906e-18	5.08094e-17
CNDP2	4285.32	1.49099	0.0633388	2.44934e-124	2.05642e-122
ACKR4	321.084	1.48929	0.186009	7.89849e-17	7.81131e-16
CNTN1	66.544	1.48775	0.282887	5.03753e-09	2.38676e-08
IRF9	1377.8	1.48696	0.0570318	7.70106e-151	8.1822e-149
IL7	46.2422	1.47703	0.178739	5.95673e-18	6.39683e-17
GPD2	1960.03	1.47698	0.0887108	1.29426e-63	5.95361e-62
GFRA2	54.3845	1.47681	0.314051	1.74013e-07	6.79638e-07
CPT1B	37.5951	1.47567	0.28921	2.43537e-08	1.059e-07
SLC25A28	703.529	1.47258	0.0670011	2.90035e-108	2.23215e-106
ETV1	495.387	1.47218	0.21506	6.87665e-14	5.23865e-13
CD47	2670.4	1.46882	0.0611079	4.41225e-128	3.78382e-126
ABCC11	22.7185	1.46563	0.17245	1.79867e-18	2.01257e-17
DTX4	113.918	1.4594	0.290064	1.83039e-08	8.06148e-08
RNF144B	77.0002	1.45392	0.216329	1.19808e-12	8.18213e-12
GSTK1	2529.06	1.44865	0.0554208	1.05375e-151	1.12958e-149
HLA-A	44699.9	1.44771	0.0726449	9.72934e-90	6.02116e-88
OLFML1	3635.72	1.44622	0.159576	4.01902e-21	5.33765e-20
CLIC3	39.2042	1.44575	0.270459	3.84774e-09	1.84562e-08
SLC2A9	50.0848	1.44463	0.139907	3.56161e-26	5.99729e-25
GALNT6	164.655	1.43424	0.216147	6.38498e-13	4.48293e-12
AZIN2	152.008	1.43365	0.156939	3.3846e-21	4.53016e-20
IQGAP2	27.0884	1.43167	0.220875	5.51063e-12	3.54179e-11
PLA2G4A	508.131	1.42924	0.165834	5.01321e-19	5.82095e-18
TMEM158	2382.15	1.42827	0.170547	3.78848e-18	4.14249e-17
RAB27B	1994.79	1.42635	0.154746	1.72516e-21	2.34037e-20
ASPHD2	182.107	1.42496	0.122565	7.73192e-33	1.70329e-31
LAYN	773.995	1.42382	0.135822	7.05496e-27	1.24196e-25
PITX1	223.644	1.41731	0.118099	2.34148e-34	5.50133e-33
CLEC2B	632.008	1.41481	0.108623	2.84844e-40	8.34106e-39
TMEM106A	202.877	1.41287	0.140617	2.48866e-25	4.07069e-24
STAT2	6222.52	1.40647	0.0711514	4.83678e-88	2.93285e-86
CCR1	462.817	1.39918	0.230865	2.38985e-11	1.45647e-10
SCN2A	169.115	1.39772	0.254396	1.76288e-09	8.77492e-09
MCTP2	88.9749	1.39676	0.213289	2.46937e-12	1.64342e-11
TM7SF2	66.5353	1.39546	0.162328	2.88318e-19	3.39367e-18
MYD88	1347.92	1.39521	0.0704926	2.0858e-88	1.27118e-86
EFS	97.366	1.39141	0.223691	5.072e-11	2.98064e-10
FAM107B	296.697	1.38887	0.126478	3.09855e-29	5.91433e-28
ATF3	1240.57	1.38861	0.162102	9.04109e-19	1.03084e-17
SP100	3419.81	1.38838	0.0492971	1.43056e-175	1.90836e-173
SAMD9	2212.57	1.38769	0.0984262	2.05973e-46	7.10605e-45
IFITM3	15737.9	1.38217	0.0746693	1.41712e-77	7.95045e-76
DNAJA1	5032.65	1.37543	0.0636425	3.1488e-106	2.33361e-104
GAB1	567.566	1.3741	0.117651	1.16283e-32	2.52459e-31
ZDHHC23	46.2888	1.36149	0.155038	1.28788e-19	1.554e-18
ARHGAP20	1128.98	1.36087	0.165406	1.36299e-17	1.42668e-16
EVA1C	39.1846	1.36077	0.252444	6.08596e-09	2.86092e-08
RMI2	282.259	1.35992	0.153075	2.28788e-20	2.88532e-19
PARP15	31.3964	1.35962	0.155519	2.44336e-19	2.89015e-18
PSTPIP2	221.083	1.35832	0.0836002	8.84162e-61	3.97575e-59
OPTN	8022.3	1.35735	0.076411	7.69834e-72	4.08966e-70
PLEKHH1	22.3556	1.35712	0.165973	2.44001e-17	2.51457e-16
ZC3HAV1	2228	1.35619	0.0560246	2.96439e-131	2.75895e-129
OCIAD2	116.411	1.35404	0.184377	1.77375e-14	1.43987e-13
LITAF	2359.1	1.3533	0.0990292	1.97252e-43	6.40056e-42
CD82	1683.43	1.35112	0.198867	7.30074e-13	5.09313e-12
PCED1A	457.925	1.34991	0.0870069	3.84364e-56	1.59127e-54
MTHFD1	4418.91	1.34761	0.0781224	8.68975e-68	4.40207e-66
LY6E	13367.5	1.34434	0.100563	5.84136e-42	1.82159e-40
MOB3C	328.923	1.34401	0.0705058	3.53814e-82	2.05212e-80
SPRY4	712.212	1.34235	0.171532	1.96523e-16	1.86962e-15
SNX10	251.587	1.34129	0.149392	1.61568e-20	2.0614e-19
PLXDC1	193.625	1.34126	0.318189	1.07061e-06	3.75949e-06
NAMPT	3565.38	1.3372	0.120685	6.56131e-30	1.28717e-28
ALPK1	752.737	1.33436	0.0644985	5.38698e-96	3.55363e-94
C3orf38	763.996	1.33041	0.0651722	1.82677e-93	1.17285e-91
TMEM51	125.649	1.32947	0.108886	2.48263e-35	6.09539e-34
SMCO4	153.526	1.32916	0.108654	1.16687e-35	2.90652e-34
SHFL	869.388	1.31921	0.0664058	2.10558e-89	1.29639e-87
SP140L	714.934	1.30897	0.083022	4.62031e-58	2.03192e-56
ANKRD44	98.761	1.30612	0.170719	1.93482e-15	1.69682e-14
TMEM62	439.233	1.30573	0.0928906	3.20033e-46	1.09781e-44
GREM1	9039.09	1.30504	0.213133	8.56571e-11	4.90649e-10
ANGPT1	193.704	1.29356	0.193761	1.12896e-12	7.74091e-12
ADAR	8952.72	1.28937	0.0317625	0	0
SOGA3	50.3998	1.28901	0.148331	3.69447e-19	4.32739e-18
PRDM1	322.517	1.28831	0.136279	2.71722e-22	3.88368e-21
GPR68	170.439	1.28591	0.321102	5.72018e-06	1.79581e-05
PLPPR4	93.5056	1.28446	0.295966	7.7321e-07	2.76944e-06
TMEM229B	96.7347	1.27538	0.154175	7.31397e-18	7.76406e-17
MBOAT1	121.4	1.27527	0.131858	3.54405e-23	5.27914e-22
RHBDL2	28.2579	1.27405	0.198883	1.06046e-11	6.65896e-11
CXorf38	600.273	1.27393	0.0512055	7.8501e-138	7.66246e-136
RHEBL1	61.6387	1.27278	0.162274	3.78133e-16	3.52474e-15
FZD1	2895.67	1.2712	0.100472	1.51706e-37	4.05654e-36
KCTD12	3045.15	1.26983	0.156987	5.19153e-17	5.19846e-16
MARCKSL1	431.65	1.26546	0.245062	1.08603e-08	4.9259e-08
FMNL1	726.737	1.26345	0.12501	2.69743e-25	4.39422e-24
SYNJ2BP-COX16	25.4283	1.26338	0.312701	3.10136e-06	1.01099e-05
SCML1	312.101	1.26013	0.0944934	6.4613e-42	2.0097e-40
CASP7	902.808	1.25814	0.0528739	1.48941e-126	1.25928e-124
KIF17	89.9428	1.25583	0.292484	1.21455e-06	4.23156e-06
SERPING1	18492.1	1.25291	0.108808	1.13356e-31	2.371e-30
ANKRD33	40.1162	1.2478	0.351793	2.63502e-05	7.54496e-05
STMN3	896.244	1.24751	0.162595	1.9368e-15	1.69732e-14
MACIR	229.755	1.24625	0.123952	6.61591e-25	1.05767e-23
DNER	34.365	1.2462	0.276408	5.82231e-07	2.12535e-06
TCF21	121.405	1.24022	0.203728	1.30432e-10	7.33132e-10
BCAP29	1516.12	1.23913	0.056747	5.18671e-107	3.94125e-105
RPS6KA5	106.167	1.23832	0.157362	2.42637e-16	2.29559e-15
RALB	3049.04	1.23717	0.0786114	1.03887e-56	4.37639e-55
PLA2G5	65.969	1.23389	0.262433	2.39822e-07	9.19318e-07
GTPBP1	1614.25	1.23008	0.0502844	8.28381e-133	7.76995e-131
MCUB	1655.4	1.2287	0.0795897	1.62524e-54	6.56993e-53
CPXM1	2919.41	1.2287	0.293159	1.83079e-06	6.21796e-06
NKX3-1	97.5827	1.22483	0.131685	1.2658e-21	1.73089e-20
SOD2	21702.2	1.22061	0.254808	4.73465e-08	1.98895e-07
IFIT1	1763.76	1.21773	0.169923	5.37113e-14	4.15233e-13
HECW1	39.3785	1.21772	0.146678	1.03208e-17	1.08694e-16
CHKB-CPT1B	32.6483	1.21704	0.242936	5.01581e-08	2.09971e-07
ARHGAP6	426.002	1.21698	0.137549	6.81669e-20	8.3172e-19
FLT3LG	127.097	1.21684	0.10665	4.52358e-31	9.25215e-30
PTPRA	3958.63	1.21248	0.0724483	3.01304e-64	1.41307e-62
DPYD	1615.96	1.21196	0.0924789	3.24061e-40	9.44339e-39
TRIB2	388.506	1.21088	0.184731	3.61878e-12	2.36511e-11
PPA1	2991.37	1.20949	0.100149	6.06713e-35	1.46269e-33
ABLIM2	46.8164	1.20134	0.226967	9.54757e-09	4.3618e-08
RNF182	162.983	1.20111	0.150585	1.47135e-16	1.41547e-15
OGFR	1684.34	1.201	0.0460659	1.90752e-150	2.00892e-148
KREMEN1	1793	1.20062	0.14338	3.82797e-18	4.18185e-17
CCND3	1014.12	1.19751	0.0837172	2.10382e-47	7.42894e-46
ITGA3	1760.44	1.19366	0.231879	1.86688e-08	8.21921e-08
H2BC21	397.19	1.19332	0.150239	1.80724e-16	1.72341e-15
PELI1	163.464	1.19235	0.11406	1.12576e-26	1.94473e-25
SERPINB2	2563.46	1.18921	0.457023	0.000371413	0.000887223
DLGAP1	52.8658	1.18581	0.196829	1.69216e-10	9.39686e-10
PSMA4	3351.21	1.18573	0.056055	2.06511e-100	1.42493e-98
PSMA2	1885.69	1.1856	0.058709	9.58351e-92	6.02406e-90
SPATA13	700.221	1.18062	0.113907	3.57384e-26	6.00945e-25
ST6GAL1	31.1671	1.18011	0.261702	8.73502e-07	3.10274e-06
LMO7	4342.67	1.17828	0.160173	9.13253e-15	7.60896e-14
ENC1	1213.29	1.17616	0.179588	2.51461e-12	1.6726e-11
SNTB2	1882.39	1.17252	0.0777315	1.6739e-52	6.37996e-51
FAM20A	3254.68	1.17172	0.129685	1.7556e-20	2.23755e-19
SLFN12	326.697	1.16954	0.0747935	6.41391e-56	2.63717e-54
UHMK1	3803.99	1.16879	0.0677253	9.84258e-68	4.94435e-66
SCARF1	58.4	1.16539	0.316526	1.95884e-05	5.73048e-05
HK2	4841.12	1.1636	0.102896	7.02914e-31	1.42795e-29
CENPX	429.188	1.16324	0.0923182	1.8279e-37	4.87683e-36
CNTFR	30.9897	1.16316	0.268235	2.10411e-06	7.07817e-06
SIDT2	1294.05	1.16282	0.127824	5.52481e-21	7.24928e-20
CYB5A	1059.03	1.15886	0.104707	1.19907e-29	2.32945e-28
NOCT	344.106	1.15497	0.118275	1.83809e-23	2.76196e-22
TUBA4A	272.87	1.15379	0.155285	1.35162e-14	1.10768e-13
IRF2	871.222	1.15334	0.0604885	4.24379e-82	2.44957e-80
DYNLT1	1648.81	1.15237	0.0562321	1.76167e-94	1.14949e-92
H2BC12	467.739	1.1504	0.143322	8.37291e-17	8.26687e-16
ACVRL1	4046.26	1.14874	0.113599	7.04299e-25	1.12146e-23
SLC8A1	210.009	1.14515	0.226158	2.07497e-08	9.10198e-08
EIF2AK2	2763.64	1.14505	0.0476635	3.5274e-129	3.09124e-127
CMTR1	2254.08	1.143	0.0486092	4.91311e-124	4.09631e-122
NRXN2	113.187	1.13947	0.290808	9.41936e-06	2.86955e-05
HEXD	144.97	1.13474	0.0956163	2.6812e-33	6.05085e-32
HECW2	178.787	1.13243	0.24836	4.7989e-07	1.76952e-06
RNF150	91.2834	1.13163	0.18304	7.66458e-11	4.41348e-10
ENPEP	240.331	1.12889	0.160078	1.34241e-13	9.92422e-13
FRMD4B	30.4514	1.12646	0.147666	2.76472e-15	2.39317e-14
PARP8	380.889	1.12604	0.068038	1.45985e-62	6.63898e-61
PIK3R3	264.22	1.12434	0.147381	2.51486e-15	2.18476e-14
DENND3	281.611	1.12109	0.16809	2.36424e-12	1.57695e-11
RBCK1	2852.98	1.11098	0.070261	2.79792e-57	1.19971e-55
CADPS2	527.833	1.10916	0.0705939	9.47551e-57	4.00574e-55
PSEN2	449.248	1.10658	0.0840012	9.25317e-41	2.77041e-39
SQOR	5724.23	1.1044	0.0974884	4.74571e-31	9.68996e-30
EBF3	1267.53	1.10423	0.15358	7.40478e-14	5.62313e-13
DNAJA4	139.804	1.1039	0.151864	3.56127e-14	2.80555e-13
MYLIP	186.34	1.10389	0.15556	1.48734e-13	1.0962e-12
ANGPTL1	216.912	1.10008	0.187721	5.5267e-10	2.90769e-09
RILP	173.259	1.09383	0.0864953	1.08666e-37	2.91216e-36
STX12	2599.63	1.09112	0.0580288	2.36795e-80	1.34737e-78
LIFR	1592.13	1.09042	0.139599	4.36641e-16	4.04812e-15
KARS1	4862.1	1.0898	0.0345815	5.57721e-219	1.01455e-216
ELMO2	1624	1.08658	0.0529798	1.82212e-94	1.1825e-92
CKB	917.754	1.08271	0.20283	1.04465e-08	4.75077e-08
CYP11A1	226.133	1.08269	0.171943	3.80943e-11	2.26416e-10
PLEKHN1	27.6374	1.08098	0.192653	2.75399e-09	1.34097e-08
ZCCHC2	483.254	1.07815	0.0799216	1.62811e-42	5.14398e-41
CDKL1	115.686	1.07752	0.0889716	8.92908e-35	2.14835e-33
ERAP1	3004.12	1.07552	0.0805945	5.47527e-41	1.65166e-39
PTPRK	2081.96	1.07457	0.101812	3.65585e-27	6.53157e-26
STOM	8048.85	1.07166	0.12565	1.20993e-18	1.36912e-17
SFRP1	1073.87	1.0691	0.303377	3.55104e-05	9.98684e-05
TMEM150C	84.3635	1.06745	0.231238	4.25812e-07	1.58178e-06
TRIM38	1335.8	1.06662	0.0605483	1.69556e-70	8.85083e-69
GCA	79.5431	1.06589	0.142435	7.79606e-15	6.52716e-14
RECK	5812.69	1.06338	0.17929	3.65101e-10	1.95863e-09
GNG11	1222.15	1.0624	0.132376	1.02768e-16	9.9986e-16
FAM111A	1020.93	1.06183	0.112215	1.94174e-22	2.80536e-21
CHSY3	236.948	1.06059	0.107382	5.26746e-24	8.0871e-23
SERPINB1	713.646	1.05896	0.0994333	1.59395e-27	2.87775e-26
PHLDA2	328.687	1.05868	0.154731	7.71458e-13	5.36935e-12
PGM5	699.671	1.05818	0.152363	5.70058e-13	4.01606e-12
DOP1A	364.869	1.05688	0.0779724	9.84001e-43	3.13366e-41
NUDCD1	618.169	1.05569	0.0686989	3.49045e-54	1.38763e-52
H2BC5	66.2868	1.0481	0.183256	1.31408e-09	6.64568e-09
POMP	2822.72	1.04778	0.053432	1.34085e-86	8.00905e-85
MAP1B	13022.9	1.04737	0.0836521	9.2778e-37	2.42678e-35
CTSC	2932.17	1.04734	0.101099	1.85411e-26	3.15304e-25
CCL28	94.4853	1.0463	0.175112	1.8882e-10	1.04421e-09
LY75	38.3886	1.04297	0.288196	3.4974e-05	9.85213e-05
SLC25A12	439.134	1.04122	0.067773	3.7965e-54	1.50432e-52
MMAA	344.063	1.04068	0.0474429	2.14884e-107	1.64325e-105
NPAS3	26.0566	1.04037	0.14563	1.39073e-13	1.02752e-12
TRIM26	1786.94	1.03681	0.0423335	8.93867e-134	8.45021e-132
MT2A	15112.6	1.03563	0.129179	9.57465e-17	9.40698e-16
FGD6	252.918	1.03561	0.0904504	2.17868e-31	4.47899e-30
PITX2	253.803	1.03464	0.217745	1.76289e-07	6.87855e-07
RMDN3	1250.32	1.032	0.054551	1.21897e-80	6.96902e-79
MAB21L1	94.4887	1.03069	0.116527	1.82119e-19	2.17781e-18
DENND1A	1128.73	1.02879	0.0482036	3.64087e-102	2.52672e-100
NT5E	8805.94	1.02552	0.138937	5.20169e-15	4.41353e-14
DRAM1	3022.99	1.02479	0.154764	3.01255e-12	1.98293e-11
STARD7	3661.55	1.02029	0.0708174	7.30838e-48	2.61924e-46
EIF4E3	708.144	1.01923	0.0837886	9.04846e-35	2.16875e-33
PROCR	2917.33	1.01447	0.112742	1.93745e-20	2.46148e-19
NPTX1	48.5111	1.00963	0.240711	2.90646e-06	9.51075e-06
C5orf15	1967.26	1.00943	0.0466239	4.90339e-104	3.48344e-102
SIX1	281.747	1.00921	0.066721	1.24696e-52	4.78305e-51
ITPK1	1430.05	1.00873	0.0944261	2.16949e-27	3.90509e-26
PAQR4	206.449	1.00788	0.17204	3.41515e-10	1.84363e-09
P2RX4	637.999	1.00721	0.109333	6.23035e-21	8.13061e-20
MUC1	264.786	1.00529	0.122462	3.19401e-17	3.27475e-16
RFTN1	1043.26	1.00424	0.0784051	2.47358e-38	6.79585e-37
SFRP4	6049.25	-1.00199	0.195355	3.85281e-08	1.64031e-07
CDH2	1469.71	-1.00374	0.207155	1.09148e-07	4.371e-07
SATB1	163.365	-1.00388	0.138186	4.46772e-14	3.48308e-13
ZNF608	39.3793	-1.01229	0.188329	1.04998e-08	4.77323e-08
OSBPL7	43.1354	-1.01448	0.15189	2.76102e-12	1.82537e-11
ADM2	460.439	-1.01455	0.228906	1.28369e-06	4.45175e-06
PRR11	1030.23	-1.01565	0.195176	2.28691e-08	9.98788e-08
KIAA1549	65.8011	-1.0163	0.141116	6.70952e-14	5.12107e-13
MAGED4	150.903	-1.01764	0.469542	0.0031946	0.00640199
CERS1	24.3017	-1.01899	0.199705	4.43287e-08	1.872e-07
TNFAIP8L3	226.279	-1.01902	0.151228	1.90067e-12	1.27554e-11
MSX2	63.4824	-1.02224	0.230099	1.14669e-06	4.00907e-06
PAPPA	3439.55	-1.02361	0.120771	3.06296e-18	3.37066e-17
CXCL5	1226.35	-1.02416	0.569851	0.00390004	0.00767856
FAM171B	175.269	-1.02464	0.111167	6.17176e-21	8.06292e-20
HMMR	638.968	-1.02528	0.222159	4.7932e-07	1.76796e-06
SLC45A1	32.3484	-1.02647	0.158627	1.40992e-11	8.78894e-11
CNTNAP1	631.563	-1.02714	0.161201	1.97189e-11	1.21283e-10
EEPD1	175.182	-1.0273	0.179496	1.3129e-09	6.64253e-09
CENPV	68.0769	-1.02751	0.127381	9.2031e-17	9.06419e-16
RCAN1	2384.11	-1.02917	0.163815	4.25769e-11	2.51812e-10
PCDHGA11	329.575	-1.02988	0.0831109	4.18852e-36	1.06316e-34
GAB2	676.922	-1.03099	0.108675	2.01694e-22	2.90701e-21
FAM167A	330.088	-1.03161	0.18934	4.26712e-09	2.03217e-08
OSR1	1287.23	-1.03485	0.18079	8.51877e-10	4.3952e-09
HRK	226.585	-1.0352	0.182132	1.61525e-09	8.0702e-09
TMEFF1	34.554	-1.03552	0.269347	1.20344e-05	3.61122e-05
COMP	70.2452	-1.03926	0.30464	7.07445e-05	0.000190953
GAREM1	130.697	-1.03938	0.110954	7.18584e-22	9.97377e-21
KCNMA1	1610.5	-1.04011	0.130955	9.60527e-17	9.42935e-16
ADGRG1	207.643	-1.04057	0.383656	0.000561763	0.00129952
GXYLT2	242.698	-1.0423	0.0864618	2.42308e-34	5.68194e-33
RTKN2	45.1404	-1.04294	0.192596	6.5354e-09	3.05505e-08
DGKI	109.251	-1.04465	0.195488	6.74923e-09	3.14318e-08
MFSD13A	46.3615	-1.04532	0.157236	4.73198e-12	3.06265e-11
CDKN2B	132.9	-1.0463	0.145638	7.94049e-14	6.01094e-13
CHAC1	211.467	-1.04767	0.197982	1.32406e-08	5.93702e-08
SMAD9	40.2139	-1.0488	0.220903	2.24291e-07	8.62813e-07
FRAT1	42.7882	-1.05142	0.162094	7.13647e-12	4.54056e-11
CXCL2	356.115	-1.05443	0.291256	3.43671e-05	9.69254e-05
MEGF6	490.66	-1.05477	0.240859	1.34327e-06	4.63962e-06
SIPA1L2	44.4956	-1.05547	0.191764	4.23694e-09	2.0194e-08
CPA4	234.001	-1.05599	0.290219	1.616e-05	4.77639e-05
IL13RA2	2258.72	-1.05619	0.221016	9.06586e-08	3.65864e-07
TRIM67	126.455	-1.05753	0.25201	3.50284e-06	1.13387e-05
FAM102B	285.991	-1.061	0.0907835	1.875e-32	4.04151e-31
CAVIN2	86.8182	-1.06287	0.243514	1.56043e-06	5.34661e-06
GOLGA6L9	21.2939	-1.06315	0.174065	1.38629e-10	7.77382e-10
SMO	197.969	-1.06507	0.136263	6.56839e-16	5.99697e-15
SCG2	474.136	-1.06547	0.33866	0.000136525	0.000351592
IQGAP3	884.564	-1.06593	0.239577	7.76825e-07	2.78156e-06
ARHGAP28	678.149	-1.06889	0.184796	6.58137e-10	3.43249e-09
GPAM	316.778	-1.07002	0.175272	1.16596e-10	6.58443e-10
ADAMTS10	112.697	-1.0719	0.224449	1.66608e-07	6.52201e-07
ASPM	966.015	-1.07215	0.235653	4.84059e-07	1.78434e-06
SMIM11	64.2152	-1.07271	0.266968	5.2925e-06	1.66908e-05
DDIT4	2409.5	-1.07343	0.139008	1.23507e-15	1.10329e-14
TEF	692.2	-1.07858	0.111666	3.17852e-23	4.74054e-22
ZNF575	26.3061	-1.08106	0.120422	4.48474e-20	5.53948e-19
DEPDC1	552.465	-1.0811	0.233397	3.32968e-07	1.25553e-06
THBS2	21275.5	-1.08338	0.179488	2.00616e-10	1.1074e-09
DAAM1	396.499	-1.08435	0.0942037	1.36623e-31	2.83789e-30
GJA1	8173.77	-1.08487	0.128362	3.6956e-18	4.0483e-17
OTUD1	189.762	-1.08595	0.15093	5.55351e-14	4.28736e-13
CREB3L2	1436.04	-1.08653	0.0876627	1.59828e-36	4.16246e-35
GSTA4	160.459	-1.08797	0.0863516	1.00572e-37	2.70126e-36
DTNA	300.226	-1.08998	0.116638	1.0078e-21	1.3844e-20
FHL2	1861.39	-1.09437	0.102171	1.17981e-27	2.13646e-26
LARP6	1251.23	-1.09578	0.0758424	2.61605e-48	9.46033e-47
SQLE	802.358	-1.0987	0.116764	3.93777e-22	5.58828e-21
FAM102A	1359.26	-1.10149	0.081884	1.44305e-41	4.4134e-40
LRRC49	107.228	-1.10524	0.081298	3.51986e-43	1.13601e-41
ANK3	34.4017	-1.10641	0.27121	5.51469e-06	1.73459e-05
EGR2	868.413	-1.10699	0.335699	8.15031e-05	0.000217692
IFT80	883.877	-1.10859	0.101894	1.62267e-28	3.02983e-27
KAZALD1	45.147	-1.11045	0.149186	1.3181e-14	1.08169e-13
PCDHGA2	70.2162	-1.11054	0.182651	8.81242e-11	5.03339e-10
GPRC5C	46.3347	-1.11112	0.29331	1.05464e-05	3.19184e-05
ALPK2	742.559	-1.11765	0.193953	1.23899e-09	6.2818e-09
SLC38A1	1519.31	-1.11918	0.14377	6.02546e-16	5.51805e-15
PYCR1	937.784	-1.12076	0.110863	6.15291e-25	9.87592e-24
TNFAIP8L1	114.047	-1.12086	0.193274	6.94991e-10	3.61842e-09
COL12A1	9137.46	-1.12114	0.164334	9.70891e-13	6.6953e-12
SOX9	69.4048	-1.12148	0.258277	1.57589e-06	5.39498e-06
ATP7B	85.0717	-1.12275	0.118356	2.19087e-22	3.15013e-21
PCDHGA7	79.6861	-1.12391	0.195039	9.34451e-10	4.80266e-09
RDH5	116.364	-1.13257	0.26672	1.33245e-06	4.60489e-06
BHLHE40	1752.58	-1.13428	0.171559	3.30266e-12	2.16322e-11
PTGER2	52.1966	-1.13503	0.21154	8.84615e-09	4.0568e-08
FBXO32	898.634	-1.13764	0.292698	3.59142e-06	1.16004e-05
SCD	3018.58	-1.14352	0.17889	1.43634e-11	8.93971e-11
CPEB1	250.135	-1.14452	0.0681066	2.29118e-64	1.08299e-62
JUP	119.158	-1.14453	0.256633	6.07574e-07	2.21113e-06
LURAP1L	705.328	-1.1464	0.105199	1.02881e-28	1.93907e-27
LNP1	17.5628	-1.14806	0.145396	4.58861e-16	4.24429e-15
ADAMTS6	232.833	-1.14966	0.140124	2.0591e-17	2.1275e-16
SERPINE2	17609.3	-1.15079	0.162592	1.88059e-13	1.36921e-12
SLC19A3	30.6135	-1.15382	0.191324	2.21837e-10	1.22005e-09
NTM	257.395	-1.1554	0.184809	4.46884e-11	2.6391e-10
NHSL2	85.9041	-1.15843	0.172724	1.95518e-12	1.30992e-11
ZFP37	25.0411	-1.15859	0.139145	6.58665e-18	7.04179e-17
NEK10	70.226	-1.15874	0.17552	3.10431e-12	2.04221e-11
PER2	139.333	-1.16013	0.119497	3.10596e-23	4.63808e-22
DHCR24	1131.68	-1.16088	0.110969	9.36872e-27	1.62545e-25
TENM4	229.638	-1.1618	0.227194	2.38966e-08	1.04101e-07
CCNB1	1506.35	-1.17018	0.227214	1.90993e-08	8.40259e-08
DYNC2H1	540.48	-1.17113	0.0817394	3.17133e-47	1.11006e-45
COL5A1	31373.5	-1.17299	0.160307	2.6493e-14	2.10925e-13
ERICH2	50.3849	-1.17365	0.161352	4.66629e-14	3.62611e-13
PLCE1	128.978	-1.17424	0.2293	2.27576e-08	9.94377e-08
CENPE	688.664	-1.17616	0.211624	2.03306e-09	1.00531e-08
STAC	154.605	-1.17728	0.175845	1.60291e-12	1.08481e-11
SGK1	6000.34	-1.17732	0.166418	1.21702e-13	9.06126e-13
FLRT2	2103.87	-1.17972	0.106218	8.81643e-30	1.71835e-28
DACT3	90.0842	-1.1849	0.13106	1.07422e-20	1.38085e-19
CENPF	1775.24	-1.18744	0.226441	1.22349e-08	5.51603e-08
TTYH2	71.4844	-1.18837	0.115272	7.0878e-26	1.18518e-24
DNAJC12	31.5406	-1.18924	0.187966	2.79063e-11	1.68702e-10
CNN1	93.2358	-1.19182	0.216228	3.37482e-09	1.62788e-08
GAL	57.8765	-1.19437	0.305068	5.56524e-06	1.75003e-05
GAS2L3	267.163	-1.1993	0.21489	2.16585e-09	1.06745e-08
KCNJ12	81.4632	-1.2023	0.229977	1.44821e-08	6.46846e-08
ITGBL1	2778.27	-1.20449	0.129659	1.54767e-21	2.10434e-20
ZBED3	127.721	-1.2067	0.100431	1.98537e-34	4.69219e-33
CACNA1C	273.814	-1.20759	0.1695	6.25136e-14	4.78355e-13
MFAP3L	96.1251	-1.20783	0.210777	8.24036e-10	4.25888e-09
NID2	3772.16	-1.20801	0.200434	1.5202e-10	8.49301e-10
PACSIN3	56.5758	-1.21182	0.157063	1.1102e-15	9.94705e-15
PTPRD	797.715	-1.21287	0.231339	1.49934e-08	6.68687e-08
DAB1	156.332	-1.21713	0.233273	1.32428e-08	5.93702e-08
TNIK	534.946	-1.22078	0.110804	1.62578e-29	3.14824e-28
NPAS2	226.791	-1.22186	0.179473	8.32744e-13	5.76581e-12
KIF14	346.21	-1.22445	0.242002	2.62297e-08	1.13687e-07
CCNB2	547.904	-1.22599	0.22112	1.88263e-09	9.33231e-09
RPS6KA6	29.3075	-1.23629	0.11729	7.45985e-27	1.31132e-25
DNM1	334.524	-1.23998	0.300312	2.86673e-06	9.39869e-06
IER3	2028.96	-1.2403	0.185174	1.86125e-12	1.25048e-11
HTR2B	96.943	-1.24088	0.241483	2.44213e-08	1.06156e-07
SIX4	95.4165	-1.24201	0.126133	6.34417e-24	9.72773e-23
PSD3	963.278	-1.24206	0.132144	4.26203e-22	6.01292e-21
ROR1	618.471	-1.25711	0.11975	8.61414e-27	1.50322e-25
LIMS2	358.569	-1.25953	0.176426	9.45235e-14	7.11951e-13
COL1A1	362824	-1.26787	0.144919	1.84987e-19	2.20552e-18
RDH10	824.773	-1.26858	0.121537	1.05184e-26	1.81965e-25
HMOX1	3851.13	-1.2787	0.148422	4.39432e-19	5.11222e-18
FAXDC2	182.996	-1.27893	0.275138	1.59965e-07	6.27422e-07
SLC7A5	2300.08	-1.28271	0.188548	9.21055e-13	6.36626e-12
AR	117.946	-1.28381	0.200442	6.94751e-12	4.42973e-11
DCLK2	37.9691	-1.28412	0.148378	5.41234e-19	6.26017e-18
DLGAP5	705.384	-1.28458	0.242563	8.06228e-09	3.72005e-08
ADTRP	44.9028	-1.28543	0.191715	1.54061e-12	1.04324e-11
FAM110B	355.781	-1.28586	0.104338	6.65488e-36	1.67854e-34
NR4A1	1061.51	-1.29349	0.415612	0.000146744	0.000375893
TRIB3	1935.64	-1.29644	0.20455	2.27803e-11	1.39257e-10
SOX4	285.428	-1.29751	0.241477	1.90935e-09	9.45694e-09
CCDC80	41647.7	-1.30015	0.111446	1.89096e-32	4.06861e-31
UNC5B	1460.33	-1.30043	0.200256	3.88335e-12	2.53388e-11
NEK2	234.949	-1.31591	0.233127	9.60971e-10	4.93474e-09
YPEL1	30.8848	-1.31748	0.224967	4.15641e-10	2.2148e-09
C11orf96	277.283	-1.3215	0.300119	4.10909e-07	1.53211e-06
COL21A1	186.806	-1.32246	0.289347	3.13419e-07	1.18554e-06
EPHB3	88.8833	-1.32435	0.160533	1.21889e-17	1.27808e-16
FZD7	348.846	-1.32734	0.209804	2.19362e-11	1.34302e-10
FAT3	66.71	-1.33179	0.22841	3.57696e-10	1.9232e-09
TROAP	186.643	-1.33665	0.237941	1.24667e-09	6.31808e-09
PRG4	927.495	-1.33853	0.294527	2.36669e-07	9.08392e-07
AKR1C1	1844.1	-1.34088	0.186017	1.55029e-14	1.26618e-13
CDH13	813.344	-1.34416	0.34541	6.63097e-06	2.05821e-05
SPDL1	548.829	-1.3492	0.126003	5.78401e-28	1.05899e-26
GALNT13	123.191	-1.35668	0.186572	2.65324e-14	2.11099e-13
PIMREG	189.451	-1.35984	0.243849	1.32999e-09	6.71198e-09
PRSS12	77.2276	-1.36946	0.161807	2.27781e-18	2.5205e-17
CCN3	380.922	-1.37474	0.243234	5.95935e-10	3.12164e-09
PMEPA1	69.1872	-1.38524	0.252344	2.07858e-09	1.02528e-08
SMYD3	934.249	-1.38691	0.141888	6.72189e-24	1.02938e-22
PDE5A	59.6464	-1.38831	0.208395	1.79124e-12	1.20547e-11
TLR6	29.4295	-1.3928	0.158882	1.50628e-19	1.81207e-18
MTURN	795.679	-1.39326	0.0883676	2.35149e-57	1.0119e-55
CTH	146.064	-1.39435	0.114744	5.15734e-35	1.24837e-33
NEGR1	151.181	-1.39593	0.152393	3.74875e-21	4.98975e-20
PPP1R3C	586.652	-1.40567	0.130133	1.80216e-28	3.35454e-27
CSMD2	125.581	-1.40721	0.177115	1.00685e-16	9.8519e-16
CDC20	965.329	-1.40979	0.276268	1.72033e-08	7.59909e-08
COL15A1	4411.85	-1.41178	0.249181	6.71759e-10	3.50202e-09
COL7A1	473.671	-1.41185	0.235948	1.70269e-10	9.45097e-10
NAP1L3	38.8183	-1.428	0.165747	5.693e-19	6.57213e-18
FIBIN	875.306	-1.43257	0.155262	1.75167e-22	2.53993e-21
EVI2B	427.849	-1.43337	0.180352	1.01348e-16	9.90656e-16
CRACD	82.6708	-1.43451	0.184257	6.43278e-16	5.8821e-15
MTSS1	502.975	-1.43453	0.183673	2.65766e-16	2.50848e-15
P4HA3	349.119	-1.44084	0.188092	1.26613e-15	1.1302e-14
GPER1	198.273	-1.44885	0.128788	1.74544e-30	3.48681e-29
KIF20A	1007.87	-1.44954	0.274407	7.62477e-09	3.52631e-08
SPON1	774.798	-1.46547	0.340736	4.43644e-07	1.64344e-06
ANXA3	51.9482	-1.46708	0.225975	4.92221e-12	3.18405e-11
PLK1	1056.97	-1.46922	0.269179	2.13011e-09	1.05027e-08
CUTC	207.253	-1.46959	0.0838745	5.7386e-70	2.95698e-68
PTGFR	1009.41	-1.47479	0.152712	7.30504e-23	1.06696e-21
ASB1	944.5	-1.47593	0.0700449	6.98653e-100	4.76592e-98
CCN4	225.548	-1.47641	0.379777	2.61637e-06	8.65111e-06
ZNF385D	37.7309	-1.48284	0.216157	4.83606e-13	3.42143e-12
ADAMTS1	3556.41	-1.4845	0.110018	7.96955e-43	2.55153e-41
MATN2	160.674	-1.49256	0.195313	1.27657e-15	1.13867e-14
DIRAS1	246.346	-1.49342	0.210989	7.48316e-14	5.67906e-13
BHLHE41	142.671	-1.50044	0.197724	8.18497e-16	7.40533e-15
SLC22A23	629.908	-1.50706	0.106706	2.40935e-46	8.28845e-45
IGFBP3	13230.6	-1.50919	0.281834	5.69348e-09	2.688e-08
COL3A1	129930	-1.51559	0.142107	1.02219e-27	1.85664e-26
GABRE	68.9705	-1.51836	0.186938	2.84396e-17	2.92585e-16
PLIN4	60.3966	-1.52105	0.439857	3.03677e-05	8.61111e-05
HES1	234.047	-1.53325	0.388751	4.07729e-06	1.30608e-05
CXCL3	108.11	-1.53777	0.394154	3.59597e-06	1.1612e-05
MMP16	110.264	-1.54523	0.178495	2.49219e-19	2.94211e-18
CEMIP	6932.87	-1.55203	0.283815	1.37144e-09	6.91537e-09
ARL4C	1500.92	-1.55334	0.131874	1.03376e-33	2.3868e-32
AKR1C2	955.711	-1.55562	0.197248	3.43998e-17	3.51792e-16
RGS4	317.618	-1.55759	0.227984	3.24955e-13	2.32642e-12
ITGA10	85.7084	-1.56989	0.180885	1.58446e-19	1.90421e-18
AXIN2	53.1616	-1.5717	0.178213	5.10451e-20	6.27917e-19
LRATD2	31.9258	-1.57318	0.252645	3.39021e-11	2.02502e-10
NUAK1	252.855	-1.58406	0.282488	1.36773e-10	7.67695e-10
MICAL2	2719.03	-1.58505	0.167375	4.48172e-23	6.65112e-22
GRIA3	270.359	-1.58741	0.181191	4.73673e-20	5.84472e-19
SEMA3D	117.139	-1.59764	0.25033	7.6042e-12	4.82792e-11
CYREN	223.537	-1.61046	0.12367	6.67079e-40	1.92523e-38
PER1	307.734	-1.61807	0.158985	1.29973e-25	2.14348e-24
STON1	60.0744	-1.61924	0.200128	1.4178e-17	1.48276e-16
PTX3	20238.7	-1.62495	0.259597	2.6735e-11	1.61948e-10
GDF5	148.712	-1.64001	0.207191	7.45618e-17	7.39215e-16
CAMKK1	195.388	-1.64977	0.106738	3.36979e-55	1.37145e-53
GATA6	386.462	-1.66594	0.191074	9.05755e-20	1.09733e-18
MCF2L	136.673	-1.66933	0.183851	2.99832e-21	4.0221e-20
MBNL2	1035.33	-1.67335	0.0861164	1.07982e-85	6.38639e-84
DGAT2	280.789	-1.69141	0.158232	4.30971e-28	7.93595e-27
THBS1	23344.6	-1.69636	0.216766	2.78e-16	2.61368e-15
GPRC5A	335.721	-1.70456	0.222217	1.08975e-15	9.77843e-15
PLXDC2	170.204	-1.72934	0.397022	1.98363e-07	7.68771e-07
NT5DC2	982.295	-1.72977	0.11292	2.99227e-54	1.19353e-52
KLF15	41.2261	-1.7339	0.193125	1.34822e-20	1.72382e-19
LRP4	77.9248	-1.73959	0.181518	2.66311e-23	3.99167e-22
GAS1	300.996	-1.73989	0.161727	2.1648e-29	4.15567e-28
MAGED4B	88.1986	-1.74628	0.452627	3.30487e-06	1.07268e-05
KCND3	103.834	-1.74833	0.215773	4.02582e-17	4.07881e-16
ZNF469	571.839	-1.7534	0.13656	3.42373e-39	9.5372e-38
PDE1C	460.426	-1.75804	0.213575	9.07608e-18	9.5922e-17
ADAMTS5	1492.03	-1.7587	0.204661	2.54561e-19	2.99928e-18
NREP	2449.16	-1.76677	0.133466	1.44467e-41	4.4134e-40
DBP	114.309	-1.77959	0.247131	1.20482e-14	9.92121e-14
SAPCD2	264.667	-1.79235	0.316519	2.76543e-10	1.50986e-09
ARHGAP26	398.457	-1.8123	0.146643	1.91676e-36	4.92776e-35
ID2	631.603	-1.83818	0.216996	6.46341e-19	7.42581e-18
PLAT	3406.88	-1.84646	0.280434	9.79496e-13	6.74689e-12
PAPPA2	525.021	-1.85154	0.222341	5.03637e-18	5.44254e-17
RUNX2	195.771	-1.86322	0.175335	5.78627e-28	1.05899e-26
ARSI	229.586	-1.86687	0.151869	3.95419e-36	1.00794e-34
CNKSR2	44.0914	-1.86849	0.222058	6.52368e-19	7.48789e-18
NPR3	134.788	-1.87965	0.267582	5.94608e-14	4.55866e-13
AKR1C3	577.815	-1.89168	0.157003	4.20655e-35	1.02234e-33
TNFRSF10D	424.724	-1.89834	0.116532	1.65127e-61	7.45305e-60
DEPTOR	174.723	-1.92615	0.219643	3.10917e-20	3.88435e-19
STXBP6	88.3591	-1.94617	0.216863	3.45088e-21	4.6086e-20
DACT1	235.392	-1.95864	0.429481	2.45852e-08	1.06752e-07
ID3	871.946	-1.9672	0.19678	4.06246e-25	6.56445e-24
SEMA5A	578.559	-2.00138	0.26423	1.76641e-15	1.55481e-14
LACC1	1428.5	-2.01093	0.148647	4.94326e-43	1.59112e-41
PLD1	212.92	-2.01791	0.164327	5.63701e-36	1.4248e-34
KIF26B	167.992	-2.01805	0.257838	1.23918e-16	1.19884e-15
MAB21L3	35.0489	-2.03944	0.212435	1.75182e-23	2.64226e-22
SGCD	527.658	-2.06609	0.136168	2.39444e-53	9.30344e-52
LRRC17	182.358	-2.08856	0.221498	6.67712e-23	9.77628e-22
MMP3	2094.6	-2.13168	0.361386	8.43105e-11	4.83627e-10
SV2A	52.1842	-2.14091	0.283544	1.48782e-16	1.43017e-15
APPL2	779.177	-2.15183	0.107877	2.43805e-91	1.52454e-89
TSLP	39.5537	-2.17984	0.294078	3.3917e-15	2.91905e-14
EVI2A	302.813	-2.18025	0.199019	1.23348e-30	2.47645e-29
KCND2	83.6801	-2.18115	0.210196	1.04017e-26	1.80205e-25
B3GALT1	44.2301	-2.21861	0.345171	2.54546e-12	1.69124e-11
SLC7A11	365.133	-2.22964	0.28527	2.39362e-16	2.26639e-15
ADAMTS15	497.749	-2.23045	0.295352	7.2659e-16	6.61367e-15
PDE1A	205.551	-2.24644	0.19436	2.78954e-33	6.28352e-32
ELN	7725.14	-2.26423	0.314787	1.97057e-14	1.59347e-13
RAB39B	33.4941	-2.34968	0.177125	6.50987e-42	2.01957e-40
INSYN2B	109.654	-2.39253	0.244547	1.03442e-24	1.62768e-23
GREM2	182.05	-2.39289	0.28666	8.79637e-19	1.00389e-17
ABCC2	126.965	-2.40229	0.190717	3.58942e-38	9.79422e-37
G0S2	674.844	-2.40498	0.288324	3.51853e-19	4.12937e-18
SLC7A14	205.648	-2.45851	0.195149	3.39281e-38	9.27882e-37
OMG	192.964	-2.49241	0.240779	3.48614e-27	6.23764e-26
ID1	436.423	-2.71253	0.301212	1.66865e-21	2.26627e-20
RASSF2	291.903	-2.79791	0.280199	4.96958e-25	7.99795e-24
NRG1	294.691	-3.18226	0.262539	6.83457e-36	1.72025e-34
