# Supplementary material for: Effect of Constant Inflammation on In Vitro Expanded Adipose-derived Mesenchymal Stromal Cells
Source: Stem Cell Rev Rep. 2025 Jun 5;21(6):1695–709. doi: 10.1007/s12015-025-10906-8 (PMC12356719; doi:10.1007/s12015-025-10906-8)
Supplement: Supplementary file 6 — Supplementary file6 (XLSX 125 KB) [file 12015_2025_10906_MOESM6_ESM.xlsx]

## Sheet: Sheet1
gene_name	baseMean	log2FoldChange	lfcSE	pvalue	padj
HLA-DOA	3541.97	9.65418	0.174892	0	0
CD74	34863	9.44407	0.203711	0	0
IDO1	51730	9.38674	0.218776	0	0
GBP5	12558.1	9.37816	0.264324	2.94629e-292	6.67419e-290
HLA-DRA	11650	9.26667	0.223523	0	0
CXCL11	8406.23	9.13096	0.316517	4.86611e-198	6.35027e-196
HLA-DRB1	8684.86	9.11331	0.265892	8.9494e-293	2.06628e-290
HLA-DRB5	2012.97	9.00606	0.222542	0	0
GBP4	10011.4	8.88904	0.192134	0	0
CXCL9	11933.4	8.44854	0.482059	2.91606e-83	1.45271e-81
XIRP1	2648.16	8.33091	0.306707	1.38884e-166	1.48879e-164
RSAD2	10136.4	8.16412	0.197324	0	0
CIITA	2808.5	7.57799	0.154356	0	0
HLA-DPA1	8169.93	7.37061	0.178944	0	0
HLA-DPB1	3533.38	7.2762	0.142251	0	0
BATF2	1702.99	7.17526	0.118074	0	0
OASL	772.091	7.01671	0.20404	1.67517e-266	3.24388e-264
ETV7	909.669	6.77503	0.144431	0	0
HLA-DMA	1972.32	6.64102	0.140043	0	0
MX1	6969.76	6.51938	0.164298	0	0
CMPK2	1749.67	6.48126	0.154471	0	0
CD274	762.337	6.46678	0.162035	0	0
APOL4	3374.38	6.45294	0.136502	0	0
IFI6	20154.6	6.42031	0.122081	0	0
CTSS	4595.82	6.20207	0.151121	0	0
KYNU	543.975	6.19422	0.266669	1.37555e-126	1.01943e-124
CP	240.877	5.93381	0.232787	1.25622e-156	1.23625e-154
ISG20	456.183	5.92417	0.203424	1.15513e-194	1.44463e-192
TNFSF13B	989.61	5.89127	0.143294	0	0
BST2	2463.21	5.82799	0.163515	2.28264e-294	5.48106e-292
IL18BP	1396.7	5.75652	0.137366	0	0
GBP1	30233.3	5.7443	0.106962	0	0
IFI44L	2263.63	5.51802	0.147906	0	0
PLA1A	214.092	5.4942	0.193203	5.79633e-180	6.69141e-178
LGALS9	1042.01	5.36817	0.147458	1.46935e-298	3.75342e-296
OAS2	4691.53	5.27803	0.117642	0	0
TNFSF10	1461.3	5.14016	0.198984	1.68511e-149	1.56833e-147
GBP2	14698.1	5.06213	0.108429	0	0
ACP5	298.704	5.0168	0.246944	1.06703e-105	6.67224e-104
OAS1	1841.57	5.00155	0.169829	6.50716e-195	8.22368e-193
IFITM1	9502.1	4.984	0.155949	5.84421e-235	9.88247e-233
SLC26A4	250.319	4.95659	0.218057	1.27382e-119	8.9962e-118
HLA-F	1692.72	4.78188	0.192133	2.03513e-152	1.92392e-150
IL32	3506.3	4.76123	0.272372	1.02474e-71	4.15643e-70
ISG15	3141.36	4.74166	0.119631	0	0
PLAAT4	4247.41	4.6064	0.15388	9.53204e-201	1.2576e-198
IFIH1	1804.8	4.57855	0.146541	8.77849e-218	1.30117e-215
SOCS1	557.755	4.5733	0.156785	2.5748e-195	3.28862e-193
STUM	179.801	4.52755	0.341358	2.74083e-42	5.086e-41
PYHIN1	90.3505	4.44572	0.284076	6.73978e-63	2.27937e-61
HAPLN3	781.106	4.39807	0.158676	2.61881e-175	2.93845e-173
ABCG2	339.053	4.39435	0.200495	3.59178e-113	2.4091e-111
KIAA0040	93.3109	4.39218	0.355043	9.1654e-46	1.88424e-44
ADGRF5	505.478	4.3787	0.550617	7.0409e-26	6.94031e-25
SECTM1	6902.33	4.35871	0.24476	3.79982e-75	1.64103e-73
TAP1	13461.7	4.32722	0.0909047	0	0
AIM2	346.785	4.2006	0.178196	4.73955e-127	3.55644e-125
DGKG	98.525	4.16761	0.178822	9.97064e-123	7.16811e-121
HERC6	1688.02	4.16318	0.135425	1.03484e-209	1.44468e-207
HLA-B	63774.5	4.10219	0.0932619	0	0
KCNA3	149.143	4.09361	0.244345	9.53776e-70	3.74217e-68
GJD3	523.679	4.08833	0.114793	1.7913e-280	3.77304e-278
IL1RL1	224.215	4.07063	0.342003	8.55943e-39	1.43326e-37
EFS	97.366	4.06249	0.223636	1.73688e-80	8.27499e-79
CD40	1953.41	4.05334	0.124435	1.08926e-239	1.86823e-237
IRF1	9961.13	4.01292	0.0711215	0	0
LGI4	178.558	3.94838	0.252178	1.53548e-62	5.10665e-61
PSMB9	2085.15	3.93608	0.129144	1.39759e-207	1.92868e-205
ICAM1	9202.51	3.92238	0.198223	8.89137e-92	5.01173e-90
SLC15A3	1950.47	3.87762	0.113223	3.95276e-261	7.30105e-259
GCH1	1178.37	3.84926	0.163372	1.30304e-125	9.5392e-124
OAS3	5327.63	3.82156	0.126151	1.05538e-205	1.43987e-203
ADAP1	170.323	3.81115	0.23984	2.35606e-61	7.56333e-60
USP18	419.05	3.78957	0.151076	5.45194e-141	4.77781e-139
SLC2A5	2820.44	3.78014	0.311233	2.14174e-42	3.98663e-41
TRIM14	381.223	3.77173	0.112722	8.54807e-248	1.53176e-245
LYPD5	169.095	3.76003	0.246284	2.90334e-60	9.12502e-59
TGM2	9100.86	3.73595	0.216222	2.04797e-71	8.25098e-70
MSR1	203.845	3.70757	0.276047	4.19811e-49	9.56404e-48
LZTS1	256.799	3.69286	0.251706	3.89662e-57	1.1273e-55
ACTG2	279.595	3.68579	0.555027	1.51607e-18	1.02662e-17
P2RX7	339.552	3.68556	0.203693	1.69499e-76	7.50923e-75
EDNRB	550.07	3.65905	0.174442	7.27148e-104	4.47699e-102
DCAF12L2	119.254	3.64853	0.2282	3.33025e-60	1.04122e-58
SFRP1	1073.87	3.61264	0.300043	2.28242e-37	3.63432e-36
KIAA1755	116.632	3.58264	0.285477	9.90923e-43	1.86766e-41
PARP14	6450.22	3.57526	0.0813897	0	0
SAMHD1	8579.8	3.56488	0.103653	1.1118e-263	2.11878e-261
EDN1	127.921	3.56005	0.473119	3.10314e-20	2.31837e-19
MDK	2920.42	3.55121	0.145369	8.26827e-140	7.14165e-138
RIGI	1241.83	3.5271	0.124615	3.34053e-179	3.81966e-177
LAP3	16003.7	3.51264	0.0535714	0	0
ADGRG2	55.1642	3.48343	0.228558	5.66102e-55	1.53423e-53
IL15RA	1909.98	3.45086	0.143465	2.82609e-132	2.24702e-130
APOL1	23136.8	3.41627	0.119122	8.99232e-184	1.07962e-181
TYMP	4014.7	3.41114	0.128013	2.82361e-164	2.9737e-162
APOL3	6184.57	3.40802	0.106158	1.87282e-228	2.95856e-226
IL7R	980.71	3.38157	0.346351	1.95694e-29	2.27005e-28
APOL2	7811.81	3.38006	0.0685808	0	0
RTP4	272.357	3.3642	0.139072	1.65525e-131	1.29889e-129
IFIT3	16154.9	3.35167	0.125374	7.32792e-162	7.51957e-160
TINAGL1	422.396	3.32978	0.448294	4.10317e-20	3.04466e-19
EPSTI1	2801.52	3.32574	0.128937	3.71605e-152	3.48554e-150
TNS3	2002.14	3.29996	0.184359	1.90703e-76	8.41756e-75
PTPRN2	67.4477	3.29651	0.17253	1.67418e-85	8.6267e-84
PLXNC1	1209.49	3.24526	0.206673	2.93054e-59	8.99848e-58
SAMD9L	4085.47	3.23652	0.0630769	0	0
WARS1	89914.6	3.21151	0.0890683	1.55958e-288	3.46746e-286
ACSM5	78.0501	3.21145	0.20587	4.92862e-57	1.41902e-55
IFI35	4029.15	3.20351	0.0998561	2.4386e-230	3.95647e-228
GIMAP2	119.863	3.1976	0.191522	1.31195e-66	4.87656e-65
RHBDF2	518.106	3.19673	0.10918	2.22662e-192	2.75595e-190
IFIT2	7596.67	3.17339	0.167554	4.20139e-85	2.12835e-83
KIF17	89.9428	3.17172	0.304446	2.58988e-31	3.23897e-30
TUBA4A	272.87	3.15815	0.154813	9.14732e-97	5.40999e-95
MX2	1969.83	3.13284	0.126167	9.45432e-138	8.05025e-136
CGNL1	362.604	3.13157	0.291008	5.00891e-30	5.96005e-29
IFI44	589.602	3.12658	0.0922559	4.11592e-254	7.48724e-252
SEMA3F	357.492	3.12558	0.223397	3.64872e-50	8.62334e-49
FNDC5	211.593	3.11711	0.374345	1.10639e-22	9.3216e-22
POU2F2	474.929	3.11432	0.205664	3.61793e-57	1.0492e-55
TAP2	5521.49	3.09479	0.0759459	0	0
SOX5	44.0727	3.02169	0.168235	5.783e-75	2.48856e-73
HLA-C	35094.5	3.01913	0.0757989	0	0
ADCYAP1R1	178.264	2.99753	0.292542	7.07997e-29	7.959e-28
IFI30	10392.4	2.99062	0.100824	4.21276e-197	5.43853e-195
ACSL5	2118.07	2.98159	0.117245	1.74662e-146	1.57668e-144
HELZ2	2893.56	2.98024	0.0845822	2.50282e-274	5.00814e-272
RIPK3	82.1574	2.97523	0.228494	1.94083e-40	3.41166e-39
CLIC6	127.238	2.95865	0.306177	4.71962e-26	4.67138e-25
TCF21	121.405	2.95698	0.20652	2.96694e-51	7.31438e-50
C4B	739.6	2.94841	0.177772	3.28277e-64	1.14572e-62
TMEM86A	139.611	2.94597	0.182921	2.44476e-61	7.82714e-60
LRATD1	182.36	2.93823	0.262866	7.95795e-32	1.01967e-30
DDX60	1550.08	2.93498	0.0801495	1.05845e-296	2.64744e-294
CFH	4437.64	2.9296	0.107656	1.6706e-167	1.82339e-165
RARRES1	1757.91	2.90693	0.317283	1.5861e-25	1.53323e-24
HLA-G	42.6491	2.89073	0.169398	1.92092e-67	7.27525e-66
CASP1	482.267	2.8753	0.113288	9.09292e-146	8.14698e-144
IL15	146.296	2.87001	0.104602	4.2742e-168	4.70789e-166
XAF1	2364.62	2.86714	0.0808131	3.92991e-279	8.13492e-277
ODF3B	144.093	2.86049	0.132746	1.03633e-105	6.51422e-104
PSME2	5718.76	2.8558	0.074385	0	0
VAMP5	2202.5	2.8467	0.061378	0	0
IFI27	3005.31	2.84158	0.0921034	5.96262e-211	8.52229e-209
CALHM6	109.633	2.83406	0.219907	1.04811e-39	1.79509e-38
APOBEC3G	501.905	2.83034	0.0974854	5.00822e-189	6.13558e-187
BTN3A2	2430.86	2.82861	0.0659592	0	0
PSMB10	1868.47	2.82284	0.0770254	1.45531e-296	3.56581e-294
DTX4	113.918	2.81881	0.298516	9.10881e-26	8.94198e-25
PARP12	1174.12	2.81521	0.0904057	8.51343e-217	1.24649e-214
STX11	112.638	2.80495	0.170177	3.5752e-64	1.24417e-62
TNFRSF14	913.732	2.79153	0.126652	1.07369e-110	7.00582e-109
TNFAIP2	7100.41	2.77313	0.138744	6.59435e-91	3.63173e-89
GMPR	327.151	2.75575	0.122407	6.57949e-116	4.56609e-114
LRRC61	43.3486	2.7508	0.276102	3.02121e-25	2.88565e-24
APOBEC3D	155.192	2.74569	0.125053	2.77337e-109	1.78059e-107
PHACTR1	120.398	2.74356	0.137904	3.76876e-91	2.08515e-89
FAM124A	218.961	2.74226	0.12396	6.73109e-113	4.48964e-111
P2RY1	174.678	2.71127	0.174623	1.1587e-57	3.4013e-56
TRIM21	1252.04	2.70828	0.0454371	0	0
FBXO6	461.873	2.70789	0.104935	5.51614e-149	5.05548e-147
TMEM140	1926.7	2.70534	0.10985	6.5551e-136	5.42762e-134
NLRC5	1832.45	2.67441	0.0609623	0	0
CLIC2	1584.1	2.65663	0.116017	5.1015e-118	3.56096e-116
GPR150	97.7681	2.64865	0.243055	7.58007e-33	1.01118e-31
CNTN1	66.544	2.63909	0.283852	8.24058e-24	7.32862e-23
BANK1	101.837	2.63776	0.174565	1.51791e-54	4.03188e-53
HERC5	156.908	2.6202	0.140249	9.33121e-80	4.39335e-78
B2M	68163	2.61218	0.0736001	1.01627e-278	2.06803e-276
RNF213	11662.1	2.59773	0.0782413	3.1879e-243	5.54694e-241
PSMB8	2771.17	2.59464	0.077907	6.33321e-245	1.11818e-242
STAT1	45334.9	2.57813	0.0820358	4.76488e-219	7.1509e-217
GBP3	3621	2.56139	0.0647746	0	0
GUCY1A1	90.9036	2.55701	0.239562	1.26202e-28	1.40554e-27
HLA-A	44699.9	2.55189	0.0725329	3.13724e-273	6.17471e-271
CH25H	226.516	2.5431	0.218397	3.12996e-35	4.63357e-34
C4A	1116.8	2.53891	0.155231	2.11156e-62	7.00313e-61
NES	3496.22	2.53126	0.151813	6.40359e-66	2.34395e-64
TMEM171	185.846	2.52259	0.181028	9.20187e-48	2.00504e-46
CCL2	1993.15	2.49812	0.215549	4.47589e-34	6.31463e-33
CITED4	32.4962	2.49308	0.173238	1.15029e-48	2.59593e-47
BTN3A3	2614.71	2.47277	0.0762667	2.53629e-233	4.22926e-231
CRISPLD1	110.841	2.46353	0.250011	1.16074e-24	1.07779e-23
JAK2	1048.16	2.45715	0.0684861	2.11359e-283	4.53139e-281
SLC37A1	226.857	2.45125	0.101642	3.05516e-130	2.3513e-128
SLC12A7	1977.36	2.43111	0.131353	3.25405e-79	1.51427e-77
BTN3A1	1898.37	2.43064	0.0610548	0	0
PSME1	4768.59	2.41965	0.0763018	4.37649e-223	6.82391e-221
PLEKHA2	362.311	2.41074	0.184995	4.89757e-42	8.99086e-41
PMAIP1	548.076	2.40311	0.107888	1.03637e-111	6.8744e-110
GSAP	224.006	2.39586	0.200102	7.66494e-36	1.15901e-34
NFE2L3	85.0892	2.39437	0.271386	4.03987e-22	3.29726e-21
ANKRD33	40.1162	2.37267	0.363502	5.90883e-14	2.97698e-13
SLFN13	93.5152	2.36878	0.114354	1.07157e-96	6.30649e-95
PLSCR1	2090.82	2.36577	0.0783877	1.32962e-201	1.79364e-199
MLKL	755.583	2.36496	0.0648201	2.47752e-293	5.83238e-291
DTX3L	3442.02	2.36113	0.0606035	0	0
SLC1A3	206.803	2.3582	0.219031	1.50092e-29	1.75292e-28
SCARF1	58.4	2.35111	0.336305	3.86664e-16	2.24808e-15
APOBEC3F	199.892	2.34788	0.106331	1.04447e-109	6.74188e-108
ENPEP	240.331	2.33254	0.160576	2.24825e-51	5.57695e-50
KALRN	118.308	2.32263	0.225985	2.39328e-27	2.5205e-26
PARP9	2974.12	2.31897	0.0720804	4.12109e-229	6.59705e-227
RENBP	211.389	2.31125	0.163226	3.33493e-48	7.40097e-47
GRAMD1C	44.7601	2.30693	0.150581	1.10567e-54	2.94993e-53
CDCP1	2719.31	2.29782	0.158124	1.16037e-50	2.79738e-49
DDO	31.3333	2.29283	0.165879	5.64412e-45	1.12751e-43
MAPK8IP2	90.4212	2.28235	0.182199	8.34205e-38	1.35344e-36
TNFRSF1B	938.679	2.2776	0.152323	6.1521e-54	1.61271e-52
TNFRSF10C	57.6924	2.27381	0.213212	2.03956e-29	2.36132e-28
EFHD1	58.8209	2.27067	0.294646	6.72567e-18	4.38611e-17
TRIM22	4526.85	2.27061	0.0719532	5.5632e-220	8.45465e-218
PRXL2A	165.646	2.2661	0.208904	2.20844e-31	2.77348e-30
SP110	925.362	2.25005	0.0651926	4.31681e-263	8.09807e-261
TAPBPL	1263.26	2.24058	0.0744135	7.6702e-201	1.02321e-198
CAMK2N1	2001.57	2.23524	0.17049	3.952e-43	7.53139e-42
SPTLC3	342.51	2.22931	0.12093	1.61523e-77	7.37355e-76
NAGS	25.426	2.22352	0.190252	3.39068e-33	4.58946e-32
GALNT6	164.655	2.22119	0.216083	5.05342e-28	5.49559e-27
RRAD	117.988	2.21739	0.375517	1.04365e-11	4.37806e-11
HPSE	485.954	2.20077	0.20977	9.02211e-29	1.01139e-27
HLA-E	24777.7	2.19518	0.0693175	1.86511e-221	2.87083e-219
THRB	464.258	2.19435	0.134284	2.17903e-61	7.01381e-60
GRAMD1B	219.523	2.18625	0.204691	1.84177e-30	2.22234e-29
PLPPR4	93.5056	2.17973	0.306794	7.11545e-16	4.06413e-15
LY75	38.3886	2.17846	0.2934	2.43852e-16	1.44008e-15
CCDC3	70.8924	2.17701	0.276464	5.78466e-18	3.78271e-17
A2M	13078.2	2.17621	0.414606	9.54504e-11	3.71709e-10
SEMA4D	67.6299	2.1714	0.14192	7.28587e-55	1.9613e-53
THEMIS2	200.752	2.16906	0.0867619	1.16539e-139	9.99406e-138
EPHB2	151.762	2.16875	0.265899	3.56027e-19	2.4924e-18
IL4I1	131.332	2.16669	0.360083	6.05232e-12	2.58684e-11
DUSP4	30.926	2.15975	0.245832	2.99498e-20	2.23896e-19
ACOT4	51.3917	2.15647	0.144542	1.10343e-51	2.74849e-50
ITGA3	1760.44	2.14501	0.246865	2.42577e-22	2.00715e-21
KIAA1217	2683.77	2.14063	0.142331	2.31451e-54	6.12069e-53
PRKAR2B	116.084	2.13251	0.12859	1.47778e-63	5.11304e-62
GADD45G	113.251	2.12925	0.206627	7.56822e-27	7.75291e-26
PYCARD	295.93	2.12765	0.109752	2.10607e-85	1.08058e-83
IRAG1	312.954	2.12202	0.307903	1.41405e-14	7.42329e-14
MAP3K5	70.0133	2.1094	0.154298	2.80629e-45	5.65307e-44
PDE4B	92.2362	2.10393	0.17105	2.38337e-37	3.79004e-36
OCIAD2	116.411	2.10215	0.185552	5.22823e-32	6.75775e-31
ANGPT1	193.704	2.09632	0.192777	7.23573e-30	8.55884e-29
MICB	706.326	2.08216	0.0754194	1.80905e-169	2.01106e-167
TMEM30B	99.7156	2.08185	0.18163	3.17798e-32	4.17449e-31
H2BC4	100.738	2.07917	0.193077	5.34148e-29	6.03859e-28
PIK3R3	264.22	2.07221	0.148414	3.36644e-47	7.20454e-46
SOGA3	50.3998	2.07097	0.145371	1.28166e-47	2.78257e-46
FAM117B	352.065	2.06475	0.177103	1.95998e-34	2.80472e-33
UBE2L6	5793.61	2.05798	0.0752856	5.3211e-166	5.65355e-164
DLGAP1	52.8658	2.04895	0.195656	8.84068e-28	9.51939e-27
IFIT5	1577.53	2.04321	0.0535499	0	0
TLR3	713.346	2.03958	0.117644	6.92861e-69	2.70081e-67
RAG1	28.6471	2.03495	0.162213	3.55023e-37	5.60843e-36
GSDMD	1053.35	2.03355	0.109518	1.46088e-79	6.85132e-78
TEC	75.6134	2.03001	0.143762	4.66604e-47	9.9327e-46
H4C8	95.536	2.02997	0.203581	3.27645e-25	3.12696e-24
ECHDC3	48.5509	2.02774	0.247707	1.16051e-18	7.8941e-18
RIPK2	1039.69	2.01728	0.0984329	2.55299e-95	1.47361e-93
APOL6	8419.36	2.01521	0.0814196	6.53918e-137	5.49017e-135
SCPEP1	4756.15	2.01179	0.077935	5.24847e-149	4.84717e-147
AOC3	123.86	2.0094	0.289229	4.42063e-15	2.40481e-14
RFX5	1121.84	2.00638	0.0620485	2.69299e-231	4.42905e-229
BTN2A2	366.63	2.00499	0.0799614	1.33532e-140	1.16172e-138
CLDN23	430.645	1.99656	0.111411	4.58448e-73	1.91781e-71
SPATA13	700.221	1.99628	0.113278	8.68637e-71	3.46474e-69
PDCD1LG2	713.881	1.99384	0.142243	2.93638e-46	6.12051e-45
FCHO1	24.9555	1.99384	0.195067	2.20582e-26	2.21431e-25
ANO4	713.897	1.99183	0.168513	3.67344e-36	5.64704e-35
APOD	728.297	1.9886	0.224175	1.33564e-21	1.06056e-20
DHX58	409.268	1.98417	0.119587	2.21437e-63	7.59592e-62
ZNFX1	6310.88	1.96962	0.0687079	2.47541e-183	2.94255e-181
UBA7	867.676	1.96842	0.0981482	1.07242e-90	5.87924e-89
CHCHD10	80.9643	1.96787	0.191926	1.1456e-27	1.22585e-26
NTN1	126.953	1.96279	0.166026	4.91247e-34	6.92243e-33
TRPV2	2343	1.95675	0.0777414	3.35963e-142	2.96586e-140
ERAP2	2085.28	1.95456	0.068086	1.21505e-182	1.43019e-180
ITGB7	78.134	1.93994	0.188026	1.56506e-26	1.58433e-25
H2BC21	397.19	1.93417	0.150446	6.71327e-40	1.15971e-38
CRYBG1	1938.89	1.92903	0.135071	5.58682e-49	1.26797e-47
CXCL16	270.607	1.92295	0.114088	2.34943e-65	8.44529e-64
RGPD1	33.6476	1.9224	0.267646	9.88138e-15	5.23547e-14
CCR1	462.817	1.91757	0.2274	2.7095e-19	1.9113e-18
SLC17A9	79.2072	1.91618	0.267987	2.08842e-15	1.1576e-14
RAB27B	1994.79	1.90535	0.154581	1.5055e-36	2.34741e-35
RTKN	286.397	1.90078	0.111901	7.35266e-67	2.75863e-65
PRDM1	322.517	1.89894	0.137209	4.8335e-46	1.00226e-44
RAB9B	40.0818	1.89872	0.120656	7.43341e-57	2.12996e-55
RNF19B	1335.86	1.89703	0.0858316	1.05486e-110	6.92059e-109
CNGA3	416.592	1.87033	0.252338	8.47822e-16	4.82415e-15
PARP15	31.3964	1.86153	0.152847	1.69721e-35	2.52499e-34
LITAF	2359.1	1.86148	0.0993594	2.68649e-80	1.26984e-78
TRIM69	1674.16	1.85977	0.0756684	5.35892e-135	4.37682e-133
IGF2BP3	297.103	1.85446	0.126872	2.93661e-50	6.95404e-49
CARD16	80.9004	1.85396	0.122094	2.56345e-53	6.64725e-52
EID3	81.1375	1.85135	0.124443	1.12481e-51	2.79597e-50
MOV10	2214.54	1.8498	0.0501604	1.06411e-300	2.77733e-298
LIN7A	63.4419	1.84592	0.337456	5.5673e-11	2.2163e-10
FHIP1A	32.3277	1.83751	0.219885	1.96436e-18	1.32272e-17
STARD8	111.14	1.83412	0.1477	9.1527e-38	1.47897e-36
TAPBP	6225.57	1.83344	0.0741089	1.08773e-136	9.06896e-135
RAB20	227.036	1.83121	0.14265	4.13068e-40	7.18739e-39
CYGB	1891.37	1.82599	0.111008	7.23386e-63	2.4396e-61
IGFBP7	2563.79	1.82567	0.433319	4.54395e-08	1.39991e-07
APCDD1	238.927	1.8214	0.30071	9.08234e-12	3.83413e-11
TDRD7	557.687	1.81879	0.0874595	1.55906e-97	9.31246e-96
FAM111B	302.948	1.81624	0.300195	7.72903e-12	3.2755e-11
PML	5078.96	1.81507	0.0581521	1.2257e-215	1.77298e-213
RPS6KA5	106.167	1.81161	0.156348	6.28723e-33	8.40584e-32
IFITM3	15737.9	1.81144	0.0746963	2.05688e-131	1.60356e-129
PGM5	699.671	1.80923	0.153048	7.2418e-34	1.00982e-32
RNF150	91.2834	1.80567	0.183504	1.19146e-24	1.10546e-23
PLA2G4A	508.131	1.80333	0.168489	6.02469e-29	6.79816e-28
CHRD	524.2	1.79341	0.187259	1.663e-23	1.45419e-22
MET	854.22	1.77697	0.160975	5.89011e-31	7.28286e-30
PITX1	223.644	1.77601	0.118242	6.08088e-53	1.55998e-51
CD2AP	1330.34	1.7743	0.088892	1.25236e-90	6.8345e-89
XRN1	1985.67	1.77357	0.0575628	8.96117e-210	1.26574e-207
LIF	590.445	1.77139	0.309564	2.20211e-10	8.31138e-10
IFIT1	1763.76	1.76443	0.16869	5.86757e-27	6.07294e-26
KIF13B	328.804	1.75576	0.172177	6.81241e-27	7.00856e-26
JAK3	55.9898	1.75286	0.228443	3.88209e-16	2.25597e-15
IL12A	109.473	1.74924	0.155972	1.78678e-31	2.251e-30
CASP10	284.876	1.74857	0.135795	7.08314e-40	1.22184e-38
RNF182	162.983	1.74824	0.150155	5.02077e-33	6.7276e-32
IRF7	218.002	1.74788	0.148398	1.57753e-33	2.16498e-32
GPD2	1960.03	1.74434	0.0889341	8.29412e-88	4.42574e-86
SYNM	305.547	1.74277	0.120253	1.40505e-49	3.24405e-48
SSPN	512.115	1.7418	0.0928034	6.89587e-81	3.29848e-79
FMNL1	726.737	1.74084	0.125132	5.37837e-46	1.11332e-44
FZD5	245.17	1.73285	0.0997695	1.12437e-68	4.35457e-67
LRCH2	333.499	1.72226	0.0638808	8.98182e-162	9.13862e-160
PGF	142.021	1.7175	0.301042	1.5657e-10	5.97515e-10
DES	115.907	1.71476	0.2422	1.72143e-14	8.9625e-14
FAM167B	55.6464	1.70934	0.123705	1.79693e-44	3.55419e-43
ACKR4	321.084	1.70094	0.189037	2.7653e-21	2.1657e-20
APOE	2373.31	1.70083	0.482034	2.26199e-06	5.8757e-06
TRAFD1	1845.69	1.69979	0.0812998	1.09977e-98	6.63512e-97
CA13	110.036	1.69872	0.104379	6.1612e-61	1.9621e-59
LY6E	13367.5	1.69755	0.100788	1.90092e-65	6.85357e-64
TCAF2	207.115	1.69663	0.154577	1.53587e-30	1.86857e-29
LIMCH1	178.16	1.69631	0.282469	7.40181e-12	3.14348e-11
SCN2A	169.115	1.69397	0.253112	6.53334e-13	3.00534e-12
CNDP2	4285.32	1.69105	0.0633552	2.58601e-159	2.5873e-157
NUB1	3543.78	1.68998	0.0469465	5.32289e-285	1.16194e-282
VRK2	985.061	1.68605	0.0743589	3.05772e-115	2.09777e-113
CNTFR	30.9897	1.68592	0.274014	1.92798e-11	7.94077e-11
PARP10	1694.27	1.6793	0.0818314	3.45477e-95	1.97514e-93
IGFBP5	136834	1.67712	0.247381	5.64093e-13	2.61689e-12
ITGA1	750.752	1.67625	0.231077	9.66081e-16	5.4737e-15
SLC16A4	311.811	1.67555	0.225523	9.7088e-16	5.49829e-15
RMI2	282.259	1.66834	0.153228	1.4156e-29	1.65489e-28
TMEM51	125.649	1.66716	0.10795	5.70077e-55	1.54152e-53
STXBP2	183.646	1.66574	0.127698	3.85607e-40	6.71931e-39
TENT5B	316.584	1.66448	0.209733	6.01879e-17	3.71907e-16
PCDH7	424.742	1.6639	0.225989	4.13634e-16	2.39908e-15
FLT3LG	127.097	1.65807	0.10551	9.72871e-57	2.76784e-55
ADGRE5	4865.4	1.65608	0.0678739	4.75978e-133	3.8353e-131
BHMT2	153.792	1.65557	0.141285	3.46762e-33	4.68304e-32
TM7SF2	66.5353	1.65016	0.160845	2.59208e-26	2.59122e-25
PYGM	33.8325	1.64929	0.219915	2.90504e-15	1.59771e-14
DDIT4L	277.185	1.64223	0.1955	1.08225e-18	7.36592e-18
ESR1	48.3376	1.64017	0.14235	4.78575e-32	6.21164e-31
ETV1	495.387	1.63997	0.21494	1.1647e-16	7.00217e-16
PTGS2	2062.27	1.63348	0.307218	2.75959e-09	9.47971e-09
GOLM1	13293.2	1.6277	0.0616081	5.03178e-155	4.79457e-153
STBD1	728.865	1.62617	0.0969153	2.66337e-64	9.32258e-63
ZNF267	305.99	1.62262	0.0906022	9.58814e-73	3.98323e-71
SERPING1	18492.1	1.6191	0.108889	2.67087e-51	6.59803e-50
CCND1	32057.7	1.61827	0.144988	5.26854e-31	6.52104e-30
BVES	322.541	1.61539	0.0678581	1.11383e-126	8.30597e-125
NRXN2	113.187	1.61414	0.30909	1.19949e-09	4.25688e-09
NUAK2	239.654	1.60813	0.221015	6.45475e-15	3.47047e-14
ARHGAP42	264.292	1.60706	0.105384	1.92031e-54	5.08946e-53
CSF1	11002.4	1.60703	0.105611	1.05058e-53	2.742e-52
C2	2154.79	1.60388	0.150991	3.08541e-28	3.38296e-27
MSRB1	846.784	1.59876	0.118516	5.99442e-43	1.13695e-41
ATF3	1240.57	1.59704	0.161558	3.19817e-24	2.91108e-23
IL17RE	58.7473	1.59173	0.198125	1.07741e-17	6.96198e-17
ANKRD44	98.761	1.5884	0.172107	5.9155e-22	4.78582e-21
SOD2	21702.2	1.5862	0.258726	4.34545e-12	1.87938e-11
SLC25A22	1622.06	1.58509	0.141345	6.08897e-31	7.51327e-30
S1PR3	1317.76	1.58097	0.216233	5.73106e-15	3.09384e-14
LIPG	145.04	1.57965	0.411405	2.56728e-06	6.62285e-06
F2RL2	116.917	1.57213	0.256072	6.88227e-12	2.92905e-11
OLFML1	3635.72	1.57084	0.159263	2.16628e-24	1.98841e-23
SAMD9	2212.57	1.57028	0.0985591	8.66809e-59	2.62139e-57
SLC25A28	703.529	1.56484	0.0670032	3.16755e-122	2.25028e-120
STON2	685.271	1.56343	0.231266	7.59901e-13	3.47557e-12
BEAN1	65.664	1.55778	0.182502	1.06158e-18	7.23345e-18
CTNNBL1	1895.15	1.55566	0.0685018	8.5653e-116	5.91006e-114
DNAJA1	5032.65	1.55485	0.0635686	8.02994e-135	6.51402e-133
MR1	1676.37	1.55364	0.0876403	5.85722e-72	2.3919e-70
CPXM1	2919.41	1.54628	0.296936	3.68917e-09	1.25261e-08
CTSO	2426.19	1.54542	0.0685267	4.26266e-115	2.90781e-113
DNAJA4	139.804	1.53491	0.152831	1.29247e-25	1.25343e-24
ITGA6	135.952	1.53292	0.248237	4.08549e-12	1.77077e-11
CCL26	22.09	1.52588	0.167156	1.00444e-20	7.66159e-20
DKK3	1672.19	1.52565	0.113591	9.52357e-43	1.7978e-41
EPB41L4A	349.99	1.52278	0.164743	5.34404e-22	4.33224e-21
SYTL3	91.9721	1.51866	0.131494	6.13288e-32	7.90884e-31
SEPTIN6	517.563	1.51396	0.110041	5.40358e-45	1.08126e-43
SHC4	33.2896	1.51285	0.185384	1.40817e-17	9.02161e-17
ICAM2	229.019	1.50931	0.244597	4.83919e-12	2.08615e-11
H2BC5	66.2868	1.50531	0.181694	7.49619e-18	4.87273e-17
CILP	123.475	1.50489	0.251935	8.37166e-11	3.27822e-10
GNG11	1222.15	1.50441	0.131921	2.08337e-31	2.61916e-30
GSTK1	2529.06	1.50286	0.0554207	3.42067e-163	3.5404e-161
H2AC18	447.828	1.499	0.702267	0.00167298	0.00303229
ASPHD2	182.107	1.49011	0.123033	9.32586e-36	1.39783e-34
TMEM106A	202.877	1.48964	0.139275	6.42609e-28	6.95687e-27
CD83	164.214	1.48936	0.282907	6.39335e-09	2.12451e-08
TREX1	206.435	1.48912	0.097638	2.86415e-53	7.39504e-52
ANXA2R	32.6424	1.48713	0.146449	3.37221e-25	3.21578e-24
IQGAP2	27.0884	1.47761	0.221844	1.19923e-12	5.40664e-12
TNFAIP3	1336.48	1.4695	0.257955	4.81195e-10	1.76674e-09
CHST7	115.086	1.46929	0.149369	3.89137e-24	3.52869e-23
RNF114	2324.74	1.46832	0.0626602	2.4364e-122	1.74115e-120
RHBDL2	28.2579	1.46801	0.196517	5.49032e-15	2.96789e-14
LYSMD2	62.3127	1.46786	0.112031	2.84924e-40	4.97932e-39
CD47	2670.4	1.45639	0.0611812	4.20347e-126	3.09613e-124
RIPOR2	958.591	1.45369	0.306366	3.88708e-08	1.20465e-07
BDKRB2	1922.38	1.44782	0.171498	1.98417e-18	1.33531e-17
TESK2	118.12	1.44595	0.128023	1.83208e-30	2.21288e-29
MOB3C	328.923	1.44567	0.0701827	3.25101e-95	1.86754e-93
BMAL2	768.917	1.44516	0.122715	3.25857e-33	4.41562e-32
QPRT	499.087	1.44503	0.214749	1.18052e-12	5.32432e-12
COL8A1	562.018	1.44394	0.385347	2.74242e-06	7.04891e-06
ENDOD1	2444.26	1.44381	0.0870652	8.65337e-63	2.91015e-61
IL7	46.2422	1.44286	0.178175	3.1912e-17	2.01016e-16
HK2	4841.12	1.44257	0.103433	2.6603e-46	5.56439e-45
ALS2CL	23.437	1.44211	0.22612	9.43237e-12	3.96933e-11
MTHFD1	4418.91	1.44187	0.0781358	3.41074e-77	1.53945e-75
SLC39A8	1216.95	1.44073	0.241823	6.44985e-11	2.55399e-10
SNX10	251.587	1.44067	0.148264	2.49892e-23	2.16153e-22
NR1H3	272.6	1.43333	0.133177	5.66119e-28	6.14541e-27
EDNRA	107.569	1.43066	0.236843	4.14548e-11	1.66624e-10
RGPD2	28.9924	1.42936	0.278432	2.56445e-08	8.10232e-08
COL4A2	18097.6	1.4249	0.172578	6.03998e-19	4.16759e-18
RHEBL1	61.6387	1.41684	0.161654	1.36662e-19	9.81906e-19
SERPINB9	75.1655	1.41664	0.152348	6.32986e-22	5.11071e-21
ABHD16A	1451.02	1.41535	0.0494249	5.60222e-182	6.53012e-180
SLC9A3R2	195.988	1.41418	0.193219	4.09394e-15	2.22911e-14
CHKB-CPT1B	32.6483	1.41105	0.241218	4.42698e-10	1.63188e-09
VWCE	176.572	1.40871	0.201477	1.39947e-13	6.81347e-13
CCNE2	140.39	1.39972	0.288837	2.43021e-08	7.6964e-08
SYNPO	698.753	1.39846	0.200889	1.60373e-13	7.77642e-13
STAT2	6222.52	1.39462	0.0712217	1.6993e-86	8.90908e-85
ST3GAL5	560.825	1.39443	0.196047	1.7053e-14	8.8862e-14
ARHGAP6	426.002	1.39292	0.137396	2.06525e-25	1.98522e-24
IRF9	1377.8	1.39054	0.0569974	2.61083e-132	2.08971e-130
PROCR	2917.33	1.3897	0.112922	1.92799e-36	2.99062e-35
ABCC11	22.7185	1.38898	0.172219	8.38142e-17	5.10539e-16
TMEM229B	96.7347	1.38839	0.153018	9.23754e-21	7.06407e-20
FAM107B	296.697	1.38778	0.126805	3.07755e-29	3.51896e-28
CCND3	1014.12	1.38545	0.0836804	1.08715e-62	3.6459e-61
FGL2	1614.3	1.38486	0.366114	1.95066e-06	5.09786e-06
CLEC2B	632.008	1.3828	0.108704	1.64767e-38	2.73231e-37
SDK1	683.499	1.38124	0.276275	7.4516e-09	2.46217e-08
MBOAT1	121.4	1.37906	0.1319	7.44907e-27	7.6439e-26
HPCAL1	481.883	1.37855	0.107968	9.52386e-39	1.59253e-37
GRK3	132.343	1.37766	0.110292	1.87768e-37	3.00179e-36
GK	359.724	1.37599	0.128951	6.3038e-28	6.83063e-27
SP140L	714.934	1.37103	0.0831279	2.53599e-63	8.64974e-62
CDCA7	93.9431	1.36972	0.210857	7.98059e-12	3.37852e-11
NAMPT	3565.38	1.36944	0.121163	3.30013e-31	4.11436e-30
PDLIM1	1688.83	1.36677	0.110536	8.47352e-37	1.32811e-35
TMEM62	439.233	1.36666	0.0926883	2.03874e-50	4.84695e-49
PLEKHH2	91.2385	1.36618	0.13863	5.51087e-24	4.95607e-23
H2BC12	467.739	1.36061	0.143399	1.20708e-22	1.01557e-21
CHSY3	236.948	1.35581	0.107274	4.60697e-38	7.5356e-37
SLFN12	326.697	1.35235	0.0745931	8.29828e-75	3.54552e-73
SP100	3419.81	1.35211	0.0492872	1.1392e-166	1.23219e-164
ZCCHC2	483.254	1.34848	0.0795897	1.07357e-65	3.89406e-64
CD82	1683.43	1.34699	0.20811	7.51409e-13	3.43935e-12
NINJ1	765.071	1.34467	0.246573	1.96701e-09	6.85711e-09
DDX60L	2138.52	1.33916	0.121963	2.27405e-29	2.62269e-28
LPIN1	1452.05	1.33607	0.0840717	3.94577e-58	1.18137e-56
CD34	88.0539	1.33124	0.314487	7.55235e-07	2.05889e-06
GCA	79.5431	1.33087	0.141426	3.29605e-22	2.70858e-21
LGALS3BP	23248.4	1.32952	0.0618108	5.06179e-105	3.1488e-103
BNC1	102.665	1.32575	0.246048	1.97031e-09	6.86662e-09
PITX2	253.803	1.32467	0.220468	5.40138e-11	2.15302e-10
SLC4A11	49.8128	1.32416	0.126232	9.64271e-27	9.8528e-26
MPZ	60.8167	1.32198	0.13717	4.5075e-23	3.8738e-22
MMP27	33.2651	1.32194	0.247211	9.79833e-09	3.20542e-08
TLR4	846.709	1.32139	0.0831244	3.4504e-58	1.03564e-56
C3orf38	763.996	1.31486	0.0650517	1.22253e-91	6.85873e-90
SLC12A5	24.2748	1.31188	0.169946	1.00456e-15	5.67832e-15
ZDHHC23	46.2888	1.31136	0.154576	2.57626e-18	1.72508e-17
ELAPOR2	1417.6	1.31095	0.186014	4.9802e-14	2.51969e-13
ARHGAP20	1128.98	1.30825	0.167808	2.25856e-16	1.33644e-15
PSEN2	449.248	1.30792	0.0840502	6.4426e-56	1.80724e-54
RGCC	53.399	1.30674	0.30453	4.77582e-07	1.33283e-06
MCAM	552.535	1.30302	0.479993	5.46731e-05	0.000121805
CYB5A	1059.03	1.30281	0.104664	1.60904e-36	2.50559e-35
ACSS3	377.729	1.30009	0.140757	1.01964e-21	8.14493e-21
APOC1	49.196	1.29862	0.413386	2.7625e-05	6.38063e-05
HECW1	39.3785	1.29475	0.145329	6.91877e-20	5.05888e-19
MYD88	1347.92	1.29019	0.0703926	6.83044e-76	2.99293e-74
CMTR1	2254.08	1.28898	0.048626	1.80137e-156	1.74414e-154
SLC2A9	50.0848	1.28806	0.139627	3.65027e-21	2.8421e-20
DOCK4	141.912	1.28713	0.133552	1.82179e-23	1.59072e-22
CHI3L1	1849.35	1.27898	0.349659	1.40187e-05	3.35209e-05
SULT1A1	37.8255	1.27622	0.307984	1.6176e-06	4.26272e-06
SYNJ2BP-COX16	25.4283	1.27476	0.307893	3.06049e-06	7.82291e-06
TMEM158	2382.15	1.27224	0.170485	9.0921e-15	4.83436e-14
ST6GAL1	31.1671	1.27091	0.262592	1.51544e-07	4.44415e-07
SHFL	869.388	1.27046	0.066316	3.61335e-83	1.78526e-81
STOM	8048.85	1.26952	0.12506	3.01968e-25	2.88565e-24
PTHLH	58.4546	1.26929	0.391609	1.42358e-05	3.39995e-05
CXorf38	600.273	1.26859	0.0511042	3.38564e-137	2.86253e-135
SPIRE2	120.711	1.26802	0.107153	1.48593e-33	2.04823e-32
SRGN	838.844	1.26747	0.368354	1.98798e-05	4.66257e-05
RBM47	149.34	1.26722	0.120939	1.54969e-26	1.57274e-25
EIF2AK2	2763.64	1.264	0.0476671	1.32646e-156	1.29475e-154
TRIB1	625.78	1.2636	0.177488	9.99789e-14	4.93564e-13
MAB21L1	94.4887	1.26317	0.11592	1.19192e-28	1.32871e-27
CKB	917.754	1.25894	0.208545	4.59959e-11	1.84506e-10
SLC43A3	5398.98	1.25611	0.0948575	2.85482e-41	5.12331e-40
NMI	687.528	1.25573	0.0714592	3.44054e-70	1.36327e-68
FAM111A	1020.93	1.25532	0.11209	1.64322e-30	1.99077e-29
SQOR	5724.23	1.25218	0.0973047	3.17814e-39	5.38177e-38
GREB1	53.2848	1.24985	0.151092	1.25488e-17	8.06968e-17
BAK1	923.048	1.24376	0.0884949	1.29428e-45	2.65173e-44
ERAP1	3004.12	1.24318	0.0807922	8.25403e-55	2.21696e-53
SFMBT2	188.615	1.24284	0.21149	2.60723e-10	9.75456e-10
STAP2	34.9064	1.24248	0.19636	1.85448e-11	7.65115e-11
ADAR	8952.72	1.24067	0.031779	0	0
RNF144B	77.0002	1.23705	0.218125	1.09753e-09	3.90313e-09
CDKL1	115.686	1.23459	0.0881825	1.50049e-45	3.06897e-44
CASP8	561.416	1.23313	0.0534769	4.34144e-119	3.04815e-117
AMOT	76.5598	1.2309	0.212442	8.41326e-10	3.02787e-09
KLF8	51.6633	1.22955	0.193023	8.46176e-12	3.5797e-11
LMO7	4342.67	1.22921	0.163638	7.57062e-16	4.3159e-15
DOP1A	364.869	1.22105	0.0776904	1.42298e-56	4.02933e-55
KAT2B	437.49	1.22036	0.0798847	1.40097e-53	3.64861e-52
AGMAT	78.0893	1.21979	0.172302	1.25168e-13	6.11875e-13
MCTP2	88.9749	1.21922	0.21631	7.58686e-10	2.74031e-09
RET	26.2958	1.216	0.200418	1.55636e-10	5.94326e-10
BIRC3	94.4129	1.21438	0.55553	0.000803015	0.00152523
PPA1	2991.37	1.2116	0.10023	1.23198e-34	1.77565e-33
BLVRA	1279.69	1.2115	0.0534179	1.94296e-114	1.31792e-112
ZC3HAV1	2228	1.20808	0.056031	2.71521e-104	1.68035e-102
NR2F1	269.389	1.20376	0.206762	2.4543e-10	9.21399e-10
ANK1	118.404	1.20212	0.371604	3.12094e-05	7.15485e-05
GTPBP1	1614.25	1.20171	0.0502764	2.78332e-127	2.10167e-125
DYSF	163.592	1.19445	0.287	1.40097e-06	3.7155e-06
SGIP1	41.263	1.19355	0.267786	5.70937e-07	1.57978e-06
ACYP1	73.5563	1.19041	0.115977	1.895e-25	1.82595e-24
ALPK1	752.737	1.18984	0.0643621	3.33075e-77	1.50902e-75
ACER2	55.5505	1.18926	0.125349	3.46283e-22	2.84369e-21
TRIM9	47.9516	1.18852	0.150193	2.63976e-16	1.55358e-15
OGFR	1684.34	1.1849	0.046053	1.96034e-147	1.78302e-145
CHRDL1	6978.81	1.18291	0.360534	0.000101726	0.000219072
FES	242.448	1.18254	0.0960516	8.29752e-36	1.25151e-34
MARK1	101.474	1.18149	0.138175	7.83462e-19	5.36274e-18
DNER	34.365	1.17753	0.285956	2.14906e-06	5.58959e-06
CASP7	902.808	1.17483	0.0527603	2.62638e-111	1.73254e-109
ENC1	1213.29	1.17253	0.178346	5.03009e-12	2.16612e-11
BCL2L2-PABPN1	176.02	1.17206	0.248292	3.06957e-07	8.73094e-07
GLRX	1566.06	1.17163	0.0817319	6.94904e-48	1.51968e-46
HTATIP2	831.083	1.17081	0.0627234	2.75407e-79	1.28659e-77
MT2A	15112.6	1.17043	0.128905	9.51484e-21	7.27149e-20
PLEKHN1	27.6374	1.16642	0.191401	1.56539e-10	5.97515e-10
SLC6A6	215.869	1.16631	0.184002	1.29207e-11	5.39005e-11
E2F2	98.4809	1.16582	0.274785	1.19077e-06	3.17415e-06
ZNF662	18.998	1.16543	0.14748	4.49947e-16	2.6034e-15
PSMA2	1885.69	1.16328	0.0586345	2.077e-88	1.11823e-86
PLEKHH1	22.3556	1.16327	0.165662	3.78792e-13	1.78274e-12
OPTN	8022.3	1.162	0.0764425	2.91017e-53	7.49775e-52
AKAP3	19.717	1.1601	0.129126	6.11404e-20	4.48139e-19
HEXD	144.97	1.15946	0.0953019	9.50104e-35	1.37433e-33
GPR68	170.439	1.15872	0.339079	3.19576e-05	7.31522e-05
CPT1B	37.5951	1.15767	0.289897	8.21037e-06	2.00884e-05
LRCH1	562.987	1.15616	0.0769322	1.0571e-51	2.64408e-50
KCTD12	3045.15	1.15586	0.160261	2.12677e-14	1.10108e-13
SLC16A6	128.995	1.15129	0.363146	4.59378e-05	0.000103205
MAP1B	13022.9	1.1494	0.0839546	9.29427e-44	1.80854e-42
PARP8	380.889	1.14844	0.0678205	2.42719e-65	8.69876e-64
TRIM52	155.059	1.14837	0.103881	9.19063e-30	1.08392e-28
RIPOR3	302.27	1.14631	0.172531	4.22731e-12	1.83092e-11
TMEM255B	57.4105	1.1411	0.18353	6.39239e-11	2.53207e-10
PLPP1	1258.41	1.13854	0.0939899	1.4783e-34	2.11795e-33
PLBD1	183.828	1.13759	0.182679	3.265e-11	1.32119e-10
HSD11B1	363.915	1.12931	0.263817	1.72776e-06	4.54105e-06
RNF152	73.4862	1.12826	0.218951	1.67647e-08	5.40052e-08
RASSF3	695.33	1.12651	0.0956304	3.4545e-33	4.67058e-32
IRF2	871.222	1.12646	0.0604523	5.33162e-78	2.44319e-76
LGALSL	78.2236	1.12627	0.122005	3.85097e-21	2.99448e-20
TNFRSF21	1361.62	1.12176	0.141407	3.81462e-16	2.22341e-15
MFSD6	465.75	1.12125	0.105489	2.03376e-27	2.1513e-26
TRIM26	1786.94	1.12009	0.0422409	4.05637e-156	3.89606e-154
RAET1E	33.5287	1.11701	0.207403	7.28912e-09	2.41083e-08
GLA	534.795	1.11467	0.0752229	2.62622e-50	6.2313e-49
ASPA	129.236	1.11426	0.155485	1.08565e-13	5.33319e-13
TRIM38	1335.8	1.11326	0.0604203	1.61115e-76	7.16424e-75
UHMK1	3803.99	1.11159	0.0678317	1.82723e-61	5.89724e-60
RAVER2	228.234	1.11126	0.0847501	4.32569e-40	7.49411e-39
GREM1	9039.09	1.11084	0.214587	2.71787e-08	8.57351e-08
PELI1	163.464	1.1092	0.114059	2.35016e-23	2.03819e-22
PCDH9	227.097	1.10918	0.214961	1.51812e-08	4.90488e-08
CNN3	4155.9	1.10688	0.0832517	2.12145e-41	3.81289e-40
PANK1	105.535	1.10369	0.118153	9.14961e-22	7.32335e-21
ZMYND12	18.5256	1.10217	0.160253	1.25418e-12	5.64172e-12
ZBTB42	62.5225	1.10185	0.0888095	5.06096e-36	7.72069e-35
DOCK10	1760.73	1.10092	0.0747801	3.96753e-50	9.35838e-49
CLSPN	444.789	1.10084	0.201752	5.43183e-09	1.81707e-08
TMCO4	312.656	1.10021	0.0673537	7.69623e-61	2.43802e-59
SHTN1	60.9833	1.0999	0.16155	1.20869e-12	5.44521e-12
CCDC102B	26.8876	1.09774	0.263587	1.93065e-06	5.04777e-06
ADA	1470.15	1.09717	0.215026	4.65153e-08	1.43122e-07
AGTR1	99.6838	1.09609	0.222718	4.1181e-08	1.27362e-07
ABLIM2	46.8164	1.09524	0.227301	1.59343e-07	4.66374e-07
GPR173	70.0336	1.09409	0.105238	4.12505e-26	4.093e-25
CACHD1	420.772	1.09209	0.0836126	8.30861e-40	1.42913e-38
PSTPIP2	221.083	1.08996	0.0836262	9.81944e-40	1.68417e-38
SELENBP1	453.549	1.08989	0.134872	8.48515e-17	5.16072e-16
ARPC4-TTLL3	31.8867	1.08938	0.191584	2.31416e-09	8.00225e-09
DRAM1	3022.99	1.08893	0.154247	2.72609e-13	1.29621e-12
PPARGC1B	105.332	1.08835	0.187373	4.44949e-10	1.63967e-09
ZNF257	21.9263	1.08823	0.133071	7.99779e-17	4.87914e-16
ACSL4	4764.62	1.08027	0.0803115	4.81573e-42	8.85416e-41
TRAF1	103.728	1.07938	0.493583	0.00143124	0.00262022
EDEM2	1293.22	1.07653	0.0726667	1.49736e-50	3.58829e-49
EGFLAM	280.716	1.07468	0.157236	6.69492e-13	3.07613e-12
IRAK2	91.4894	1.0702	0.194664	3.63787e-09	1.23799e-08
PDPN	1742.91	1.06987	0.221847	1.29599e-07	3.83241e-07
ADRA2A	46.9757	1.06952	0.319355	4.40279e-05	9.91185e-05
CENPX	429.188	1.06921	0.0918675	3.35132e-32	4.39257e-31
TNFRSF10A	95.3462	1.06874	0.138547	1.91766e-15	1.06639e-14
MDGA1	1273.86	1.06776	0.105397	4.28825e-25	4.05711e-24
CYP4V2	620.169	1.0645	0.102844	2.48047e-26	2.48378e-25
DENND1A	1128.73	1.05795	0.048181	5.13612e-108	3.26266e-106
IGFLR1	99.4092	1.05739	0.14095	1.03238e-14	5.45544e-14
KIAA1671	301.965	1.05668	0.176432	1.25662e-10	4.84645e-10
TMEM150C	84.3635	1.05474	0.236331	6.08505e-07	1.67986e-06
KCNJ2	119.825	1.05189	0.186364	1.73059e-09	6.05228e-09
P3H2	119.135	1.05012	0.267975	7.15568e-06	1.76047e-05
APOBEC3C	3242.73	1.04765	0.0728252	6.86296e-48	1.5049e-46
CEND1	42.5187	1.04512	0.224347	3.67854e-07	1.03746e-06
LAYN	773.995	1.04421	0.136915	2.21425e-15	1.22621e-14
MMAA	344.063	1.04381	0.0472524	7.24812e-109	4.62877e-107
GAB1	567.566	1.04345	0.118489	1.32274e-19	9.50947e-19
CYP26B1	397.586	1.03781	0.270436	7.49676e-06	1.84116e-05
HSP90AA1	22261.5	1.03761	0.0653475	1.47139e-57	4.29817e-56
C2orf81	80.1164	1.03629	0.0877029	7.37136e-33	9.84433e-32
SORBS1	26.7273	1.03626	0.186813	3.72046e-09	1.26252e-08
RAET1G	59.9157	1.03558	0.167901	7.59924e-11	2.98647e-10
NRN1	1398.92	1.03512	0.138223	4.09276e-15	2.22911e-14
NKX3-1	97.5827	1.03468	0.131448	6.97051e-16	3.98514e-15
TMEM102	25.2073	1.03397	0.160301	2.03646e-11	8.35316e-11
BRIP1	253.205	1.03386	0.171154	2.26016e-10	8.51399e-10
ANKEF1	91.2172	1.03207	0.0998795	8.0723e-26	7.93743e-25
PIR	121.163	1.03205	0.110638	1.79311e-21	1.41726e-20
SOD3	2298.53	1.03197	0.208246	6.50765e-08	1.976e-07
UCP2	31.6258	1.03109	0.176857	8.02939e-10	2.89579e-09
SLC25A12	439.134	1.03008	0.0676166	4.1104e-53	1.05673e-51
MYLK	2343.9	1.02762	0.245051	9.53266e-07	2.56383e-06
HMGA2	717.546	1.02757	0.118458	6.79957e-19	4.6729e-18
MICALL2	378.599	1.02687	0.0680965	7.19491e-52	1.80716e-50
C1GALT1C1	512.912	1.02503	0.0731993	2.05072e-45	4.16597e-44
ZNF396	24.3361	1.02471	0.134891	7.86719e-15	4.20728e-14
CXCL14	86.8796	1.0237	0.355377	0.00024784	0.000506825
PLA2G4C	104.827	1.02301	0.221828	4.06439e-07	1.14092e-06
WNT9A	203.063	1.02285	0.171531	2.14813e-10	8.11531e-10
FGD6	252.918	1.0225	0.090212	1.20823e-30	1.47569e-29
TBX2	494.66	1.02105	0.195083	6.19713e-09	2.06445e-08
ACVRL1	4046.26	1.01999	0.114125	5.43638e-20	3.99934e-19
SYNGR2	206.431	1.01914	0.195867	1.90899e-08	6.11344e-08
CLMN	116.535	1.01832	0.175154	4.27905e-10	1.58172e-09
RFTN1	1043.26	1.0169	0.0785555	3.26261e-39	5.51703e-38
USF1	582.069	1.01564	0.0416892	1.01073e-131	7.98342e-130
DPYD	1615.96	1.01205	0.0928771	1.31972e-28	1.46709e-27
SCML1	312.101	1.01175	0.094321	1.206e-27	1.28819e-26
CADPS2	527.833	1.0059	0.0703725	3.84102e-47	8.20556e-46
TIPARP	593.815	1.00501	0.112962	1.19347e-19	8.60071e-19
LIMD2	58.3719	1.00447	0.197965	6.21975e-08	1.89241e-07
SLC8A1	210.009	1.00441	0.228128	8.34817e-07	2.26607e-06
UBA6	1303.51	1.00365	0.063005	1.08443e-57	3.19893e-56
PDK4	328.336	1.00281	0.236167	2.27004e-06	5.89534e-06
CES4A	16.3054	1.00279	0.189463	2.44137e-08	7.72973e-08
B3GALT4	109.452	1.00262	0.173238	1.21908e-09	4.32131e-09
IL36B	49.8003	1.00201	0.304314	0.000122059	0.000260305
LOXL4	1398.86	1.00194	0.181067	4.0887e-09	1.38357e-08
L3HYPDH	307.625	1.00168	0.0656271	2.38684e-53	6.20268e-52
RGS17	152.924	1.00116	0.0986844	5.8201e-25	5.46761e-24
ZNF672	562.133	1.00108	0.0814166	1.12164e-35	1.67911e-34
SNED1	2272.94	-1.0005	0.203425	1.74108e-07	5.07611e-07
DGKI	109.251	-1.00327	0.192463	2.7962e-08	8.80208e-08
AKR1C3	577.815	-1.00514	0.155834	1.94916e-11	8.01699e-11
MMP19	447.861	-1.00654	0.120914	5.6003e-18	3.66615e-17
PSPH	312.481	-1.008	0.0916934	6.70054e-29	7.53952e-28
NBPF1	548.151	-1.00944	0.0491932	7.63345e-94	4.34347e-92
LNX1	55.5474	-1.01096	0.166934	1.51354e-10	5.78528e-10
ZNG1F	67.4914	-1.01197	0.353591	0.000553676	0.00107338
SIPA1L2	44.4956	-1.01279	0.191829	1.59132e-08	5.13449e-08
NACAD	35.9869	-1.01651	0.187728	7.11485e-09	2.35579e-08
ADGRL1	101	-1.01676	0.168382	2.43635e-10	9.14945e-10
EPHB4	400.133	-1.01758	0.106434	1.21796e-22	1.02319e-21
TRO	55.37	-1.01773	0.117857	8.68394e-19	5.93394e-18
ITGAV	6142.94	-1.02157	0.0888389	1.97796e-31	2.48924e-30
ADAMTSL1	4209.33	-1.02398	0.183168	1.31663e-09	4.64867e-09
CNIH3	210.144	-1.02633	0.205044	7.20874e-08	2.18225e-07
MYO10	504.261	-1.02643	0.195015	2.4258e-08	7.68449e-08
BHLHE40	1752.58	-1.02761	0.170851	2.53269e-10	9.50234e-10
PLA2R1	262.895	-1.02775	0.0969681	4.58026e-27	4.75973e-26
FGFRL1	649.697	-1.03048	0.103898	4.57247e-24	4.1307e-23
SPDL1	548.829	-1.03314	0.124852	4.20485e-17	2.62524e-16
SMOX	285.074	-1.03427	0.0873952	5.20314e-33	6.9642e-32
IARS1	7170.88	-1.0355	0.098944	3.10904e-27	3.25432e-26
TMEM91	62.9527	-1.03652	0.117237	1.60664e-19	1.14886e-18
FOLR3	45.4318	-1.03718	0.157515	9.47022e-12	3.98386e-11
SLC2A1	933.624	-1.0389	0.189274	3.91997e-09	1.32834e-08
MOSPD1	604.6	-1.04001	0.108609	2.86329e-22	2.36219e-21
TDRP	72.7365	-1.04055	0.0917725	1.60218e-30	1.943e-29
PROSER2	82.3051	-1.04076	0.170433	9.35059e-11	3.64491e-10
KLHL5	940.395	-1.04164	0.112554	3.28748e-21	2.56963e-20
AK5	290.83	-1.04336	0.124761	7.64842e-18	4.96899e-17
AHRR	144.409	-1.04561	0.224311	2.48536e-07	7.1437e-07
NBPF11	119.358	-1.04618	0.0853854	3.05656e-35	4.53051e-34
HERPUD1	1888.13	-1.04687	0.0871472	2.21404e-34	3.16073e-33
MB21D2	49.8578	-1.04816	0.0996214	1.55603e-26	1.57785e-25
SHMT2	3695.13	-1.04917	0.0946774	1.35808e-29	1.59075e-28
IGDCC4	129.628	-1.05094	0.172362	8.90997e-11	3.48333e-10
LIPA	3563.22	-1.05112	0.120568	1.88446e-19	1.34272e-18
TEF	692.2	-1.0516	0.111652	4.54764e-22	3.69912e-21
ACVR2A	146.952	-1.05336	0.0793647	6.82513e-41	1.21576e-39
HRK	226.585	-1.05636	0.180663	1.08131e-09	3.84888e-09
TSC22D3	203.845	-1.05807	0.156339	1.3529e-12	6.06078e-12
HACD1	81.6561	-1.05839	0.106798	5.78126e-24	5.19146e-23
TTYH3	3691.7	-1.05851	0.120672	9.51605e-20	6.88666e-19
INSYN1	126.938	-1.06008	0.152933	4.38377e-13	2.05111e-12
PCDHGA9	63.6963	-1.06287	0.134738	4.70772e-16	2.71997e-15
TXNDC16	131.251	-1.06455	0.107154	4.61662e-24	4.16745e-23
HOXD9	46.7949	-1.06483	0.123122	7.60404e-19	5.21085e-18
EPOP	70.0192	-1.06765	0.143416	1.62495e-14	8.48594e-14
C12orf75	941.533	-1.06828	0.0814829	4.14859e-40	7.20809e-39
MFAP2	994.479	-1.06899	0.184051	2.5807e-10	9.65833e-10
LRIG1	542.566	-1.07053	0.0969107	4.23429e-29	4.81866e-28
FAM102A	1359.26	-1.07073	0.0820132	1.24964e-39	2.1372e-38
TRIM67	126.455	-1.07144	0.251335	3.48701e-06	8.86783e-06
RMND5A	284.175	-1.07157	0.0726507	8.84016e-50	2.05688e-48
CHD3	2595.7	-1.07491	0.0649387	2.44448e-62	8.08496e-61
SLC4A7	882.38	-1.07526	0.117978	5.83263e-21	4.50331e-20
PACSIN3	56.5758	-1.07575	0.156066	6.67521e-13	3.06824e-12
NCKAP5	30.6059	-1.07592	0.194148	3.53213e-09	1.20337e-08
CPZ	552.502	-1.07932	0.215524	6.32084e-08	1.92219e-07
SIRPB1	81.7574	-1.07943	0.161721	3.36399e-12	1.46652e-11
SLC29A4	45.151	-1.08073	0.13236	4.50051e-17	2.80109e-16
ATP7B	85.0717	-1.08393	0.11714	3.61138e-21	2.81364e-20
ROBO4	83.2243	-1.08676	0.252086	1.79626e-06	4.71489e-06
P4HA1	5284.77	-1.09234	0.0780277	2.15754e-45	4.36821e-44
FAM110B	355.781	-1.09365	0.10427	1.19556e-26	1.21643e-25
HOOK2	147.111	-1.09644	0.0809983	1.6455e-42	3.07724e-41
ACTR3B	55.319	-1.09899	0.093593	1.7432e-32	2.30749e-31
PLCD3	1013.28	-1.10049	0.130001	2.6509e-18	1.77209e-17
PRELID2	36.2159	-1.10293	0.128445	1.89525e-18	1.2769e-17
PLCB1	132.647	-1.10854	0.158437	1.93638e-13	9.31789e-13
ENOX1	341.276	-1.10861	0.0715904	5.54511e-55	1.50621e-53
TMEM240	24.0764	-1.11097	0.140666	5.15031e-16	2.96996e-15
SUGCT	44.4926	-1.1111	0.135971	3.46462e-17	2.18009e-16
KLF9	1149.16	-1.11168	0.112054	5.3669e-24	4.83021e-23
PORCN	195.444	-1.11192	0.0937822	2.59665e-33	3.54265e-32
SCD	3018.58	-1.11347	0.183455	6.45238e-11	2.55415e-10
MSI2	132.713	-1.11464	0.109823	5.33185e-25	5.02861e-24
ARHGEF2	3190.31	-1.11502	0.10879	3.22613e-26	3.21702e-25
B3GNT5	152.591	-1.11573	0.106641	1.24644e-26	1.26712e-25
KRT10	317.273	-1.11586	0.106064	4.58291e-27	4.75973e-26
MEST	1370.2	-1.11654	0.293794	1.42023e-05	3.39261e-05
RFLNB	623.802	-1.11657	0.21287	4.43027e-09	1.49326e-08
ARRDC4	957.379	-1.11666	0.155415	3.05956e-14	1.56711e-13
SERAC1	236.149	-1.11683	0.119789	1.4724e-21	1.16761e-20
TSPAN2	31.9495	-1.1176	0.314193	1.79993e-05	4.24557e-05
FBLN7	80.1208	-1.11818	0.180758	5.56751e-11	2.2163e-10
FZD6	436.782	-1.11951	0.129456	6.2227e-19	4.28627e-18
ADORA2B	138.904	-1.12042	0.129818	5.28063e-19	3.64783e-18
GPC4	951.044	-1.12093	0.137798	3.58168e-17	2.25021e-16
SCAMP5	63.3191	-1.1216	0.112732	3.69472e-24	3.35798e-23
SCD5	236.902	-1.12415	0.156278	3.0861e-14	1.58003e-13
AZI2	686.286	-1.13217	0.0867718	4.25786e-40	7.38726e-39
PECR	142.169	-1.13355	0.093912	1.23769e-34	1.78173e-33
C3	4592.79	-1.13417	0.248995	3.30043e-07	9.34991e-07
SERINC5	558.273	-1.13447	0.0885036	8.32058e-39	1.39521e-37
PDK1	631.331	-1.13488	0.117785	5.4125e-23	4.6416e-22
PLPP3	5996.31	-1.14026	0.141611	9.85165e-17	5.97067e-16
ANKRD35	38.3198	-1.14127	0.210555	2.28426e-09	7.90798e-09
VCAN	14393	-1.14206	0.270293	9.27328e-07	2.50079e-06
CDH11	7135.43	-1.14528	0.156012	1.92324e-14	9.98718e-14
SH3PXD2A	5529.9	-1.14554	0.120502	1.959e-22	1.62766e-21
CD302	389.501	-1.14732	0.113565	5.81142e-25	5.46374e-24
HSPG2	17863.5	-1.14898	0.0874607	1.73881e-40	3.06552e-39
PRX	109.112	-1.15023	0.119799	1.10022e-22	9.27613e-22
FIBIN	875.306	-1.15109	0.153629	4.55539e-15	2.47363e-14
HOXC4	60.4307	-1.15127	0.168879	9.64612e-13	4.3785e-12
PRKCH	51.7264	-1.15205	0.209201	3.6569e-09	1.24306e-08
LAMC1	50832	-1.15555	0.0719489	4.70999e-59	1.43888e-57
MXRA8	9587.24	-1.15771	0.118528	8.99952e-24	7.98583e-23
LRP6	504.845	-1.15781	0.0593255	9.23626e-86	4.80046e-84
FAT3	66.71	-1.15857	0.234383	3.2901e-08	1.02921e-07
IRX5	112.595	-1.15876	0.225055	5.98653e-09	1.99595e-08
AKR1C2	955.711	-1.1595	0.193018	2.52352e-10	9.4709e-10
SATB1	163.365	-1.1596	0.138761	5.45537e-18	3.57908e-17
HS6ST1	947.92	-1.16457	0.0822499	7.92161e-47	1.67737e-45
TNFAIP8L1	114.047	-1.16485	0.192936	1.91371e-10	7.26397e-10
TMEM117	133.9	-1.16593	0.0903904	4.98055e-39	8.38661e-38
THBD	1197.35	-1.16774	0.307825	1.33587e-05	3.20064e-05
SULF2	1091.24	-1.16845	0.142451	1.32309e-17	8.48557e-17
ANO7	28.3987	-1.17051	0.160344	3.34102e-14	1.70691e-13
KIAA1549L	1030.96	-1.17289	0.249035	7.59173e-08	2.29299e-07
NHSL1	474.548	-1.17297	0.160733	9.30165e-15	4.93485e-14
ABCA1	2056.89	-1.17401	0.120095	2.76115e-23	2.38664e-22
SESN2	1717.25	-1.17941	0.0735434	8.22227e-59	2.49284e-57
EPHB6	76.2353	-1.18264	0.276836	6.52702e-07	1.79403e-06
AFAP1	2794.19	-1.18283	0.089893	1.07117e-40	1.89962e-39
COL16A1	2888.38	-1.18507	0.135932	2.30913e-19	1.63657e-18
GPRC5B	2563.67	-1.18513	0.32716	1.18342e-05	2.84447e-05
CCDC136	44.1111	-1.18695	0.159014	8.04548e-15	4.2988e-14
GPC6	3429.13	-1.18793	0.0924797	3.49663e-39	5.90444e-38
KCNIP3	68.3157	-1.18868	0.101435	1.08667e-32	1.4432e-31
P4HA2	6845.33	-1.18931	0.0922291	4.13517e-39	6.97287e-38
ADAMTS5	1492.03	-1.19145	0.209519	5.63006e-10	2.05454e-09
TES	863.849	-1.19174	0.0933238	1.99646e-38	3.29704e-37
C2orf76	42.0627	-1.19307	0.111919	2.2416e-27	2.36698e-26
NEK7	2903.97	-1.19359	0.138033	2.73521e-19	1.9283e-18
FCRLB	134.798	-1.19443	0.152397	4.26659e-16	2.47343e-15
CLCA2	64.1004	-1.19709	0.215923	3.193e-09	1.09217e-08
CSKMT	33.6786	-1.19793	0.133959	5.30602e-20	3.90823e-19
CACNB1	85.0368	-1.19846	0.0893494	7.98624e-42	1.46386e-40
TMEM267	209.31	-1.19899	0.0899427	1.2973e-41	2.35277e-40
PCOLCE2	573.704	-1.20509	0.349614	1.47136e-05	3.50707e-05
CNTN3	51.4809	-1.20514	0.249818	8.77504e-08	2.63778e-07
C1QTNF1	573.46	-1.20531	0.222412	1.20474e-09	4.27176e-09
CREB3L1	3262.05	-1.20602	0.0779918	5.18237e-55	1.41087e-53
GLI2	165.246	-1.2072	0.240042	2.13838e-08	6.82078e-08
BHLHE41	142.671	-1.20963	0.200428	4.74621e-11	1.90119e-10
PER2	139.333	-1.21052	0.119386	4.25823e-25	4.03189e-24
DAAM1	396.499	-1.21287	0.0941169	6.23158e-39	1.04638e-37
CD163	57.2567	-1.21331	0.291183	1.68729e-06	4.43953e-06
SCG2	474.136	-1.21431	0.366199	1.76177e-05	4.15638e-05
SIRPA	1773.71	-1.21513	0.162687	8.28719e-15	4.42008e-14
PRG4	927.495	-1.21625	0.289223	2.71367e-06	6.9795e-06
MMP11	160.164	-1.21723	0.209695	3.38778e-10	1.25769e-09
PLD1	212.92	-1.22053	0.165604	7.79173e-15	4.16878e-14
GPT2	380.51	-1.22242	0.103129	2.72519e-33	3.7138e-32
SLC27A5	19.7927	-1.22262	0.122337	2.88077e-24	2.63216e-23
TCEA1	2846.92	-1.22405	0.0775898	3.33927e-57	9.70733e-56
KIZ	400.999	-1.22452	0.117122	1.70623e-26	1.72578e-25
SLC22A23	629.908	-1.23427	0.106874	4.85766e-32	6.29817e-31
GPRC5A	335.721	-1.23447	0.223835	3.14926e-09	1.07813e-08
GPCPD1	857.28	-1.24118	0.0686631	4.78957e-74	2.01767e-72
IL11RA	150.159	-1.24123	0.123777	4.98564e-25	4.70579e-24
FBN1	39582.3	-1.24171	0.117031	7.05144e-28	7.60643e-27
TUBE1	199.052	-1.24481	0.092871	3.36876e-42	6.22235e-41
BMPER	1327.69	-1.24503	0.169422	3.98132e-15	2.17074e-14
PRSS53	27.5026	-1.24504	0.196144	3.51392e-11	1.41952e-10
DACT3	90.0842	-1.24588	0.130656	1.21869e-22	1.02319e-21
BCAM	75.6539	-1.24622	0.155813	1.44421e-16	8.64796e-16
SERPINH1	15887	-1.24645	0.0871675	6.32672e-48	1.39374e-46
C1QTNF5	165.077	-1.24837	0.1646	1.87247e-15	1.04223e-14
HTRA1	10257.9	-1.2488	0.0706255	6.3092e-71	2.52494e-69
HMCN1	1389.67	-1.24942	0.196471	9.32902e-12	3.9286e-11
SNHG32	903.316	-1.25103	0.0867489	3.51612e-48	7.78866e-47
NMT2	918.9	-1.25207	0.10353	4.46781e-35	6.56555e-34
EVI2B	427.849	-1.25211	0.18132	2.93516e-13	1.39012e-12
P3H1	2259.87	-1.25266	0.07777	1.48923e-59	4.58455e-58
OSBPL6	155.383	-1.25368	0.121443	2.39705e-26	2.40225e-25
TSPAN12	22.857	-1.26125	0.162064	7.91196e-16	4.50621e-15
ARC	84.7257	-1.26359	0.202078	1.42941e-11	5.95265e-11
SLC43A1	260.934	-1.26407	0.106665	1.52217e-33	2.09577e-32
SERPINB7	162.836	-1.26532	0.235299	7.55728e-09	2.4954e-08
MFAP4	1234.78	-1.26549	0.23482	1.52338e-09	5.35257e-09
CMTM4	288.333	-1.26748	0.0807043	1.10719e-56	3.14252e-55
TNNT3	48.251	-1.27294	0.385125	3.89035e-05	8.82775e-05
KRT18	100.266	-1.27589	0.229094	1.27314e-09	4.5076e-09
VEGFA	3022.98	-1.27731	0.129193	1.87847e-24	1.73217e-23
CENPV	68.0769	-1.2787	0.127693	2.00988e-24	1.84768e-23
RCAN1	2384.11	-1.27949	0.167228	4.59628e-16	2.65814e-15
ANKH	564.776	-1.2805	0.146945	7.7238e-20	5.60992e-19
PDGFRA	11494.4	-1.28232	0.298942	2.40173e-07	6.91326e-07
RASA4	102.911	-1.28451	0.171638	5.90988e-15	3.18322e-14
ALDH2	415.839	-1.28768	0.202926	6.21738e-12	2.6536e-11
RTKN2	45.1404	-1.28912	0.193855	2.0196e-12	8.90138e-12
SGK1	6000.34	-1.29046	0.16837	6.31438e-16	3.62383e-15
F3	1319.61	-1.29242	0.184633	1.30183e-13	6.35614e-13
DYNC2H1	540.48	-1.29925	0.0821104	1.05401e-57	3.12457e-56
NID1	6920.89	-1.2994	0.133984	1.00464e-23	8.86891e-23
TLR6	29.4295	-1.30402	0.156952	1.09018e-17	7.03696e-17
SH2D4A	2332.46	-1.30411	0.0997311	1.84525e-40	3.2484e-39
GARS1	7650.02	-1.30518	0.0831219	1.85571e-57	5.40768e-56
SOX9	69.4048	-1.3061	0.271324	3.67936e-08	1.14471e-07
CDH2	1469.71	-1.30629	0.208648	1.29103e-11	5.38759e-11
LRRC49	107.228	-1.31469	0.0815794	3.34867e-59	1.02562e-57
KCNN4	60.8514	-1.31502	0.234902	1.08861e-09	3.87255e-09
ENPP2	10747.6	-1.3158	0.163728	2.08536e-17	1.3219e-16
ALDH1A3	5386.89	-1.31725	0.213685	1.83006e-11	7.55559e-11
SLC4A3	141.885	-1.31749	0.115536	2.43101e-31	3.04982e-30
JARID2	408.281	-1.31919	0.0882926	1.09956e-51	2.74455e-50
SALL1	63.196	-1.31939	0.255214	4.70797e-09	1.58286e-08
IRX3	221.906	-1.32167	0.130154	1.45555e-25	1.4093e-24
C6orf132	466.815	-1.32354	0.123338	2.17508e-28	2.40239e-27
OMG	192.964	-1.32684	0.235445	2.25279e-09	7.80983e-09
ADAM12	11859.5	-1.3275	0.08839	2.57141e-52	6.52692e-51
PCDHB3	27.7207	-1.33043	0.251448	3.96117e-09	1.34193e-08
GAB2	676.922	-1.33054	0.108614	9.18649e-36	1.38212e-34
TMEM47	2246.5	-1.33059	0.0861523	2.71484e-55	7.44164e-54
AGT	177.267	-1.33465	0.265577	2.66253e-08	8.40335e-08
COL11A1	293.158	-1.33809	0.644472	0.000377239	0.000750104
RNF157	29.4542	-1.33998	0.182362	1.46849e-14	7.69898e-14
CEBPG	682.872	-1.34136	0.0916969	9.11752e-50	2.11731e-48
IER3	2028.96	-1.34154	0.184986	2.74532e-14	1.40916e-13
LPCAT2	121.775	-1.34461	0.101365	1.18657e-41	2.15521e-40
CCDC8	278.703	-1.34489	0.116787	4.6162e-32	5.99807e-31
MYH10	1550.59	-1.34521	0.186387	5.74127e-15	3.09796e-14
MOCOS	920.646	-1.34575	0.0846496	5.79161e-58	1.72541e-56
LRATD2	31.9258	-1.35613	0.260381	5.7815e-09	1.92974e-08
STAC	154.605	-1.35717	0.179848	6.17784e-16	3.54716e-15
GXYLT2	242.698	-1.35993	0.0870085	2.05252e-56	5.79825e-55
EGR3	872.458	-1.36628	0.50776	0.000335035	0.000671412
KCNK6	228.398	-1.36866	0.182057	2.03159e-15	1.12818e-14
YPEL1	30.8848	-1.36885	0.226402	9.043e-11	3.53202e-10
SLC25A23	503.075	-1.37051	0.122591	1.53613e-30	1.86857e-29
SH3D21	122.397	-1.3781	0.123994	6.44144e-30	7.63435e-29
CTHRC1	1745.38	-1.37842	0.159541	4.06882e-19	2.83354e-18
MYOZ2	51.3773	-1.37873	0.236017	2.04599e-10	7.75139e-10
THSD4	3803.88	-1.38305	0.11374	2.00077e-35	2.97293e-34
PTGS1	4262.5	-1.38493	0.224104	2.76891e-11	1.12652e-10
LOXL2	17172.5	-1.38532	0.205459	2.02983e-13	9.75584e-13
ADAMTSL5	88.6966	-1.38618	0.130468	9.38409e-28	1.00955e-26
MMP24	54.2235	-1.38805	0.144951	6.55644e-23	5.60261e-22
TNFRSF10D	424.724	-1.39243	0.116101	1.33124e-34	1.91183e-33
SLC1A7	115.761	-1.3927	0.317233	5.32448e-07	1.47874e-06
P3H4	861.331	-1.39382	0.0983842	2.02127e-47	4.3725e-46
DUSP2	57.7206	-1.39543	0.23557	2.87207e-10	1.0712e-09
ADAMTS15	497.749	-1.39553	0.297212	1.66241e-07	4.85499e-07
CLEC11A	571.664	-1.39939	0.115861	4.69299e-35	6.87962e-34
STON1	60.0744	-1.40042	0.19918	7.97475e-14	3.96952e-13
FLRT2	2103.87	-1.40528	0.106282	3.08681e-41	5.52314e-40
PTCH1	87.3655	-1.41473	0.103125	1.14961e-43	2.22977e-42
EIF4EBP1	1022.91	-1.41608	0.121136	3.1901e-33	4.32772e-32
ADSS1	27.4392	-1.41653	0.125979	3.42706e-30	4.09814e-29
TSPAN10	50.065	-1.41845	0.148767	1.59176e-22	1.32805e-21
SLC22A15	171.916	-1.41949	0.155184	2.91096e-21	2.27681e-20
PIP5KL1	51.6968	-1.42209	0.162456	1.04048e-19	7.52076e-19
PCDHGB7	385.022	-1.42417	0.144757	2.67855e-24	2.45111e-23
SHISAL1	149.86	-1.42498	0.195238	7.44727e-15	3.98804e-14
NRCAM	139.055	-1.42561	0.295681	1.99541e-08	6.37828e-08
SEMA7A	3420.83	-1.42981	0.194481	1.04298e-14	5.50658e-14
MCOLN3	21.3365	-1.43039	0.212094	1.09659e-12	4.95881e-12
RHOJ	121.596	-1.43082	0.163272	7.10836e-20	5.19118e-19
ADD2	32.2681	-1.435	0.246854	3.29313e-10	1.22331e-09
BCL7A	103.15	-1.43612	0.116659	4.43251e-36	6.78785e-35
LARP6	1251.23	-1.4381	0.0762702	3.75397e-81	1.80281e-79
ATP2A3	59.2693	-1.43932	0.215718	1.64934e-12	7.32592e-12
PODNL1	64.889	-1.44208	0.206252	1.08516e-13	5.33295e-13
XPOT	4957.99	-1.44544	0.085048	1.29004e-66	4.81001e-65
SLC39A10	361.752	-1.44684	0.0966374	6.72219e-52	1.69196e-50
TMEM204	225.069	-1.45073	0.159049	1.89067e-21	1.4924e-20
SERPINE1	73349.9	-1.45238	0.122455	6.60844e-34	9.24719e-33
JUP	119.158	-1.45744	0.259018	6.07093e-10	2.20938e-09
FLNC	12157.8	-1.45946	0.120618	5.82173e-35	8.49279e-34
PER1	307.734	-1.46106	0.15861	2.7606e-21	2.16343e-20
FHL2	1861.39	-1.46478	0.102807	1.45454e-47	3.15221e-46
COL5A3	2484.78	-1.46717	0.219664	2.38486e-13	1.13757e-12
CARD10	185.156	-1.47289	0.216539	1.174e-13	5.75308e-13
PNMA2	419.395	-1.47382	0.138785	1.05815e-27	1.13329e-26
TNXB	5156.82	-1.4743	0.358109	6.32388e-07	1.74179e-06
REEP6	87.6765	-1.47592	0.136222	1.98763e-28	2.19737e-27
C15orf61	123.56	-1.47661	0.0940882	7.96059e-57	2.27559e-55
SEMA3D	117.139	-1.47914	0.252506	2.03585e-10	7.71542e-10
PSD3	963.278	-1.48281	0.13319	2.7694e-30	3.32827e-29
DHRS3	1385.57	-1.48313	0.211478	4.57795e-14	2.32303e-13
FOXP1	1029.72	-1.48474	0.124188	6.4976e-35	9.45578e-34
PTPRB	246.527	-1.48737	0.174973	1.51008e-18	1.02314e-17
CDC42EP5	127.382	-1.48783	0.163722	4.06424e-21	3.15827e-20
P3H3	1354.76	-1.48827	0.106969	5.88291e-46	1.21358e-44
COMP	70.2452	-1.49186	0.306338	6.16935e-08	1.87802e-07
SCARF2	412.98	-1.49252	0.10625	6.22888e-46	1.28274e-44
TNIK	534.946	-1.49297	0.110945	8.38229e-43	1.58485e-41
THY1	13986.4	-1.49707	0.174542	1.85887e-19	1.32527e-18
B3GALT1	44.2301	-1.50001	0.375813	5.10041e-07	1.41979e-06
GPRC5C	46.3347	-1.50339	0.303291	9.62338e-09	3.14904e-08
ID3	871.946	-1.50733	0.203068	1.2669e-15	7.12096e-15
PTPRH	371.731	-1.51316	0.131552	3.21982e-32	4.22483e-31
AKNA	574.027	-1.52264	0.104734	2.64167e-49	6.04111e-48
FGF14	27.333	-1.53184	0.18991	6.07649e-17	3.75086e-16
LUM	3670.73	-1.53554	0.221268	1.03279e-13	5.08598e-13
PID1	86.4209	-1.53985	0.32065	5.89172e-08	1.79578e-07
GULP1	73.4362	-1.54128	0.134018	8.1139e-32	1.03854e-30
HTR2B	96.943	-1.54479	0.2444	1.27784e-11	5.33812e-11
LOX	46965.8	-1.54605	0.109093	8.39737e-48	1.83307e-46
ULBP1	126.154	-1.54753	0.158253	4.96566e-24	4.47244e-23
ZFP37	25.0411	-1.54995	0.142309	6.4707e-29	7.28773e-28
FAM171A2	69.5014	-1.55379	0.185073	9.28376e-19	6.34021e-18
SERPINF1	7796.73	-1.56772	0.161593	7.57068e-25	7.09552e-24
DNAJC12	31.5406	-1.56776	0.192245	1.18349e-17	7.62692e-17
NHSL2	85.9041	-1.56966	0.175541	7.61408e-21	5.84119e-20
THBS3	503.705	-1.57628	0.121511	2.36919e-40	4.15248e-39
FNDC4	208.681	-1.57844	0.0944198	2.33707e-64	8.22839e-63
OCLN	56.5597	-1.5806	0.165531	7.03203e-23	5.9877e-22
CAMKK1	195.388	-1.58131	0.106519	2.60308e-51	6.44382e-50
SIX4	95.4165	-1.58264	0.127317	5.54529e-37	8.71423e-36
FOXF2	166.235	-1.58462	0.131284	1.43966e-35	2.14715e-34
NREP	2449.16	-1.58598	0.134132	6.14579e-34	8.60984e-33
NLRP10	31.7214	-1.5915	0.23369	2.94942e-13	1.396e-12
MFAP5	6953.53	-1.59352	0.274732	9.10249e-11	3.55397e-10
IGF2	141.348	-1.59649	0.358805	2.09994e-07	6.0737e-07
TAMALIN	106.448	-1.59777	0.168539	2.77435e-23	2.39632e-22
SLC6A17	68.2154	-1.59834	0.173659	2.09346e-21	1.64922e-20
FN1	692224	-1.59905	0.271904	2.55223e-10	9.56368e-10
KBTBD11	66.2289	-1.60869	0.177875	7.10758e-21	5.4631e-20
GUCY1A2	526.486	-1.60917	0.234625	5.48269e-14	2.76692e-13
FMOD	1989.25	-1.61	0.175238	3.13463e-22	2.5777e-21
ALDH1L2	3107.87	-1.61238	0.120577	3.00266e-43	5.7496e-42
HEPH	611.023	-1.61481	0.113906	1.04198e-47	2.26631e-46
CNTNAP1	631.563	-1.61633	0.163142	5.6801e-25	5.34446e-24
FAM171A1	586.308	-1.62469	0.110949	1.64322e-50	3.91438e-49
BRSK1	36.4437	-1.62767	0.145235	3.03206e-30	3.63665e-29
KIAA1549	65.8011	-1.62971	0.142682	2.52547e-31	3.1617e-30
NT5DC2	982.295	-1.63012	0.113853	1.55465e-48	3.4823e-47
PCDHGA11	329.575	-1.63059	0.0840842	2.22499e-85	1.13673e-83
KLF15	41.2261	-1.63641	0.190872	7.55247e-19	5.17846e-18
LRRC15	1314.13	-1.648	0.201063	2.71849e-18	1.81525e-17
ZBED3	127.721	-1.65206	0.101914	6.22181e-61	1.97617e-59
SLC1A4	908.735	-1.6523	0.113192	6.25048e-50	1.46569e-48
TSLP	39.5537	-1.6588	0.31344	5.52714e-10	2.01883e-09
ITGAE	103.287	-1.66096	0.141827	1.34022e-33	1.85163e-32
ELFN1	456.698	-1.6627	0.301178	1.8237e-10	6.93108e-10
CPM	56.4932	-1.66411	0.206859	5.28652e-18	3.4721e-17
EPHB1	80.5299	-1.66433	0.298415	3.12917e-10	1.1642e-09
CLGN	544.061	-1.6662	0.159634	3.51337e-27	3.66796e-26
NID2	3772.16	-1.66754	0.210036	3.98764e-18	2.64214e-17
PTGFR	1009.41	-1.66919	0.155523	4.49478e-29	5.11026e-28
MGP	65.6452	-1.67483	0.340707	1.25702e-08	4.07888e-08
MECOM	27.1219	-1.67704	0.238836	6.28441e-14	3.15825e-13
TMEFF1	34.554	-1.68019	0.277837	1.84488e-11	7.61418e-11
GDPD5	322.155	-1.68323	0.175768	2.47794e-23	2.14493e-22
CMKLR2	997.867	-1.68703	0.117394	2.53058e-48	5.63676e-47
TMEM200A	1232.36	-1.69193	0.217226	1.2711e-17	8.15649e-17
MATN3	92.354	-1.69639	0.191877	1.78531e-20	1.34639e-19
NTM	257.395	-1.70152	0.185746	2.42239e-21	1.90211e-20
FBLN2	26303.5	-1.70213	0.260702	1.64584e-13	7.97092e-13
AIF1L	159.141	-1.70311	0.368639	1.43719e-07	4.23018e-07
TGFBI	39021.7	-1.70341	0.239721	5.23164e-15	2.8306e-14
GABRE	68.9705	-1.7041	0.188288	4.23671e-21	3.28804e-20
COL6A3	89268.1	-1.70496	0.150243	1.1727e-31	1.49147e-30
SMAD9	40.2139	-1.70934	0.225975	7.38948e-16	4.21664e-15
PMEPA1	69.1872	-1.71291	0.252213	3.72315e-13	1.75295e-12
GOLGA6L9	21.2939	-1.71786	0.180056	1.27427e-22	1.06836e-21
ABCA8	354.758	-1.72036	0.184867	3.55237e-22	2.91324e-21
ADAMTS6	232.833	-1.72484	0.142237	6.86108e-36	1.04271e-34
GPC3	206.666	-1.73065	0.330668	5.69611e-10	2.07612e-09
MBNL2	1035.33	-1.73108	0.0859999	1.90002e-91	1.0561e-89
GPER1	198.273	-1.73129	0.129517	2.55415e-42	4.74692e-41
WNT5A	721.834	-1.73243	0.378422	8.8441e-09	2.90195e-08
PTK7	1823.33	-1.73833	0.151383	1.28601e-32	1.70418e-31
CYREN	223.537	-1.7423	0.124449	2.89207e-46	6.03864e-45
SLC12A8	233.693	-1.74359	0.199163	7.63581e-20	5.5561e-19
TTYH2	71.4844	-1.74428	0.117986	9.89811e-51	2.39108e-49
SYT7	1039.4	-1.74471	0.210394	1.17917e-18	8.01647e-18
NUAK1	252.855	-1.74963	0.280251	2.67643e-12	1.17232e-11
COL14A1	283.218	-1.75779	0.24745	1.14891e-14	6.05256e-14
MFAP3L	96.1251	-1.76132	0.211659	2.77665e-18	1.85203e-17
NPR3	134.788	-1.76248	0.273855	1.48515e-12	6.62358e-12
CXCL2	356.115	-1.76729	0.291629	4.74743e-11	1.90119e-10
ADAMTS1	3556.41	-1.76769	0.110311	1.22237e-59	3.77268e-58
STC2	3573.49	-1.76867	0.187046	1.54851e-23	1.35605e-22
BAIAP2L1	57.936	-1.77119	0.192328	8.53274e-22	6.84329e-21
DSP	718.444	-1.77388	0.211126	4.56787e-19	3.16639e-18
VEPH1	313.06	-1.7745	0.133988	1.45592e-41	2.63249e-40
EPHB3	88.8833	-1.77648	0.165138	1.40373e-29	1.64261e-28
PKIA	168.567	-1.77803	0.245873	7.60763e-16	4.33494e-15
COL5A2	13330.7	-1.79408	0.156056	2.00625e-33	2.7434e-32
INSYN2B	109.654	-1.79479	0.240469	3.22825e-15	1.76898e-14
TENM3	1554.33	-1.79583	0.0968386	4.32977e-79	2.00707e-77
MTURN	795.679	-1.79756	0.0884861	4.15704e-93	2.35422e-91
LSAMP	174.346	-1.80704	0.244211	8.93404e-16	5.07629e-15
APCDD1L	356.172	-1.81914	0.192686	8.70107e-23	7.35152e-22
BCAT1	3510.32	-1.83115	0.0716906	1.59873e-145	1.4218e-143
DBP	114.309	-1.83386	0.249895	2.02323e-15	1.12406e-14
JDP2	928.637	-1.83613	0.101334	1.28968e-75	5.61012e-74
NR4A1	1061.51	-1.83927	0.419938	3.39113e-07	9.59328e-07
CERS1	24.3017	-1.84566	0.205665	2.24589e-20	1.68843e-19
ATF5	3011.69	-1.85384	0.164716	7.82433e-32	1.00362e-30
HOMER2	84.0586	-1.85499	0.094836	1.10363e-86	5.81149e-85
PCDH1	99.9085	-1.85957	0.236915	1.03476e-16	6.25545e-16
NEK10	70.226	-1.86004	0.178563	2.58615e-27	2.71647e-26
RPS6KA6	29.3075	-1.86289	0.124136	6.59468e-52	1.66335e-50
FIBCD1	167.5	-1.8653	0.248117	5.17281e-17	3.20623e-16
SLC1A5	7631.09	-1.86741	0.0991576	1.44283e-81	6.98492e-80
PTPRN	391.435	-1.87127	0.171981	4.55442e-29	5.17317e-28
GLB1L2	36.2954	-1.87389	0.14124	3.00582e-41	5.38625e-40
MASP1	987.383	-1.87516	0.286128	2.68688e-13	1.27909e-12
MMP16	110.264	-1.87565	0.178521	3.58102e-27	3.73533e-26
PCDHB2	108.408	-1.87761	0.176822	3.96792e-29	4.5241e-28
PLXNA4	357.828	-1.88337	0.267718	9.14492e-15	4.85814e-14
COLGALT2	23.1224	-1.88846	0.188458	1.80596e-24	1.66659e-23
PCDHGC5	100.963	-1.89237	0.230322	2.67558e-18	1.78759e-17
SYBU	160.988	-1.8925	0.159666	5.14297e-34	7.23026e-33
SV2A	52.1842	-1.89409	0.280415	1.39079e-13	6.77396e-13
WNK4	65.936	-1.9059	0.257642	2.40599e-15	1.32811e-14
NEGR1	151.181	-1.91589	0.155393	2.22304e-37	3.54446e-36
MTSS1	502.975	-1.91763	0.187253	3.15112e-27	3.29551e-26
COL12A1	9137.46	-1.93759	0.165477	1.66229e-33	2.27565e-32
CDH13	813.344	-1.93948	0.381628	3.65282e-10	1.35441e-09
LURAP1L	705.328	-1.94167	0.10586	4.2286e-77	1.90144e-75
TOX2	236.855	-1.94224	0.160781	3.17095e-35	4.68848e-34
KCND2	83.6801	-1.94576	0.21182	5.61524e-22	4.54902e-21
CYP19A1	140.224	-1.95539	0.233331	1.34828e-18	9.15061e-18
ALPK2	742.559	-1.9669	0.20114	1.15165e-25	1.1232e-24
LAMA3	336.97	-1.96996	0.221068	2.40581e-21	1.89033e-20
EFEMP1	12875.8	-1.97083	0.127534	2.31748e-55	6.36698e-54
CACNA1C	273.814	-1.97431	0.17268	3.03438e-33	4.12579e-32
PODN	4844.36	-1.97432	0.234947	2.32089e-20	1.74372e-19
SMO	197.969	-1.9751	0.138876	2.5211e-48	5.62608e-47
SLC38A1	1519.31	-1.98978	0.144276	1.91189e-45	3.89713e-44
SLIT3	10055.2	-1.99051	0.177215	6.36926e-32	8.20487e-31
COL1A2	361555	-1.99095	0.110539	7.38937e-75	3.16846e-73
FZD7	348.846	-1.9948	0.216601	6.4092e-23	5.48069e-22
PSG1	35.1405	-1.997	0.259681	2.36891e-16	1.40035e-15
CTSH	658.994	-1.99831	0.129287	4.77646e-56	1.34615e-54
SPARC	86230.1	-2.00314	0.118984	3.0269e-66	1.11818e-64
ZNF385D	37.7309	-2.00895	0.222622	1.2971e-21	1.03064e-20
CFI	253.561	-2.00897	0.166193	1.35943e-35	2.03254e-34
DAB1	156.332	-2.01037	0.239839	1.38604e-19	9.95263e-19
ADGRG6	182.629	-2.01287	0.171576	2.71157e-34	3.85724e-33
SMYD3	934.249	-2.02057	0.144103	6.37001e-48	1.4007e-46
IL13RA2	2258.72	-2.02498	0.219283	7.35148e-23	6.25527e-22
CSTA	34.4003	-2.03292	0.195708	6.73008e-27	6.92979e-26
ASB1	944.5	-2.03843	0.0702634	3.25912e-186	3.95242e-184
SERPINE2	17609.3	-2.04286	0.165858	1.14892e-37	1.84657e-36
PYCR1	937.784	-2.04349	0.112233	1.44276e-76	6.43934e-75
SORCS2	206.075	-2.04732	0.20922	3.59411e-25	3.42195e-24
PPP1R3C	586.652	-2.06498	0.130736	2.67493e-58	8.06914e-57
SLC6A8	539.085	-2.06685	0.12013	1.30122e-68	5.0072e-67
GLT8D2	207.585	-2.06787	0.122636	9.02588e-66	3.28378e-64
RGS4	317.618	-2.07597	0.225799	1.39406e-21	1.10622e-20
ARNT2	653.761	-2.08002	0.221643	2.97154e-23	2.56295e-22
COL6A6	81.8907	-2.08611	0.253913	7.02736e-19	4.82669e-18
SCN9A	35.7934	-2.09167	0.289104	2.27641e-15	1.25948e-14
SCARA5	1611.09	-2.10389	0.509027	4.43698e-07	1.24231e-06
ID2	631.603	-2.11275	0.223919	2.98451e-24	2.7228e-23
CBS	957.896	-2.12113	0.117659	8.9243e-75	3.79947e-73
MELTF	891.314	-2.12115	0.21639	9.64426e-26	9.45216e-25
EGFL6	240.643	-2.12675	0.37977	1.08111e-10	4.18839e-10
CTH	146.064	-2.12712	0.117104	1.10417e-75	4.82062e-74
ITGBL1	2778.27	-2.13045	0.13185	3.55634e-62	1.1666e-60
SHC3	140.919	-2.14139	0.211508	1.21688e-27	1.29865e-26
ROR1	618.471	-2.14626	0.12089	2.59054e-72	1.0688e-70
ID1	436.423	-2.155	0.305193	1.70301e-14	8.87812e-14
ARHGAP26	398.457	-2.16509	0.146895	1.50454e-50	3.5983e-49
ARHGEF4	66.2229	-2.16729	0.185884	2.13076e-34	3.04546e-33
ZNF469	571.839	-2.18228	0.137712	7.38289e-59	2.24972e-57
SEMA3B	38.3425	-2.18551	0.182151	2.46843e-34	3.51972e-33
THBS2	21275.5	-2.18628	0.183487	7.1692e-36	1.08678e-34
ADTRP	44.9028	-2.18815	0.198372	1.66822e-30	2.01902e-29
FAM167A	330.088	-2.1901	0.191139	3.71158e-33	5.00126e-32
SBSN	1392.26	-2.20162	0.255465	2.07186e-19	1.47188e-18
GRIA3	270.359	-2.20296	0.179511	5.30147e-36	8.06711e-35
APPL2	779.177	-2.20619	0.107915	3.79476e-96	2.21165e-94
SEMA5A	578.559	-2.21509	0.291033	1.46297e-18	9.92343e-18
DSG2	1202.1	-2.22061	0.215624	5.90991e-28	6.40961e-27
MATN2	160.674	-2.2322	0.196405	1.09026e-31	1.38956e-30
BGN	3190.49	-2.23436	0.401257	3.479e-11	1.40589e-10
DDIT4	2409.5	-2.24339	0.138702	1.44202e-60	4.55603e-59
AXIN2	53.1616	-2.24481	0.18304	5.72725e-37	8.98842e-36
MICAL2	2719.03	-2.25415	0.168304	1.57255e-43	3.03198e-42
ASIC1	115.684	-2.25458	0.100487	1.21626e-113	8.20362e-112
NPAS2	226.791	-2.27379	0.182735	2.90037e-38	4.76359e-37
PCDHGB5	554.081	-2.27694	0.134019	5.13332e-68	1.95653e-66
P4HA3	349.119	-2.27749	0.194395	1.64903e-35	2.45636e-34
PTGFRN	1865.57	-2.27882	0.153083	9.72082e-55	2.59929e-53
ITGA11	1953.91	-2.28217	0.311443	4.47736e-16	2.59186e-15
DNM1	334.524	-2.28512	0.324877	2.88948e-16	1.69639e-15
NAP1L3	38.8183	-2.28516	0.17259	8.79555e-42	1.60485e-40
ASNS	2099.06	-2.2945	0.156318	7.60527e-52	1.90624e-50
MXRA5	2444.34	-2.34835	0.25267	8.37031e-24	7.43849e-23
GRIN2A	132.558	-2.34903	0.280125	5.7716e-20	4.23815e-19
PSAT1	4149.89	-2.35162	0.132346	1.42499e-73	5.98196e-72
AR	117.946	-2.36301	0.20864	5.99202e-34	8.40422e-33
COL13A1	120.476	-2.36779	0.22594	3.66008e-28	3.99481e-27
DGAT2	280.789	-2.37506	0.161916	2.46144e-52	6.26104e-51
PCK2	1371.15	-2.37702	0.155972	6.25835e-55	1.68849e-53
ITM2C	1188.43	-2.39898	0.124647	2.459e-86	1.2836e-84
FNDC1	164.657	-2.40435	0.331859	1.20253e-15	6.76549e-15
DMKN	1577.31	-2.41774	0.285896	6.64205e-20	4.86543e-19
ANXA3	51.9482	-2.41827	0.23596	1.38609e-27	1.47269e-26
PDE1C	460.426	-2.44344	0.218977	4.57975e-32	5.9636e-31
SHANK2	95.2275	-2.44374	0.213904	2.30603e-33	3.14973e-32
ERICH2	50.3849	-2.44384	0.170494	1.33253e-48	2.99035e-47
GJA1	8173.77	-2.44515	0.129138	4.33177e-83	2.13144e-81
RAB39B	33.4941	-2.44839	0.177534	2.07969e-45	4.21769e-44
PXDN	11050.6	-2.45458	0.190895	3.59184e-42	6.62422e-41
ADAMTS10	112.697	-2.45864	0.229114	1.26116e-29	1.4801e-28
THBS1	23344.6	-2.46536	0.219622	8.64179e-32	1.10493e-30
MCF2L	136.673	-2.46743	0.187597	9.30416e-42	1.69508e-40
RAB3B	850.117	-2.48506	0.172035	9.55525e-51	2.31291e-49
RPS6KA2	2234.83	-2.49873	0.194238	1.14673e-42	2.15119e-41
SPOCK1	4332.9	-2.49956	0.134112	1.03121e-81	5.01244e-80
KCTD15	256.071	-2.50393	0.184996	2.70641e-44	5.30069e-43
STXBP6	88.3591	-2.52901	0.226872	3.85338e-33	5.1807e-32
ROR2	623.446	-2.53963	0.287517	1.95616e-23	1.70186e-22
TNFAIP8L3	226.279	-2.54976	0.154677	2.48591e-64	8.72684e-63
PENK	72.6286	-2.55231	0.246053	3.02971e-28	3.32492e-27
RDH10	824.773	-2.56969	0.121611	7.61762e-101	4.64249e-99
CELSR1	46.0129	-2.57054	0.257989	1.36716e-25	1.32478e-24
PHGDH	3323.86	-2.57064	0.117968	1.30567e-107	8.25043e-106
TENM4	229.638	-2.57667	0.229394	5.94876e-32	7.67966e-31
KCND3	103.834	-2.59765	0.223664	2.55824e-34	3.64344e-33
FBN2	13526.1	-2.60762	0.152509	1.32748e-67	5.0436e-66
PLCE1	128.978	-2.6137	0.239826	6.67659e-32	8.59155e-31
ARL4C	1500.92	-2.61693	0.132906	2.65903e-90	1.43803e-88
KCNK2	1948.92	-2.62038	0.319084	4.49351e-21	3.48283e-20
PCDHAC2	113.424	-2.62367	0.282402	1.68983e-24	1.56182e-23
IL20RB	272.756	-2.62629	0.161285	2.56407e-62	8.45721e-61
CCDC80	41647.7	-2.62669	0.112241	8.11552e-125	5.90515e-123
LIMS2	358.569	-2.65035	0.180447	2.77269e-52	7.02298e-51
LACC1	1428.5	-2.68385	0.15005	1.99906e-74	8.48083e-73
SLC7A14	205.648	-2.70528	0.200721	1.56097e-45	3.18726e-44
MYH15	70.3385	-2.74095	0.283501	8.20045e-25	7.67977e-24
COL3A1	129930	-2.78563	0.143132	9.24356e-88	4.91054e-86
MAB21L3	35.0489	-2.79378	0.223508	1.33917e-39	2.28707e-38
GATA6	386.462	-2.80731	0.196653	3.79345e-51	9.25693e-50
ASPN	423.8	-2.80851	0.171974	1.52497e-62	5.08579e-61
CDH4	94.4604	-2.81935	0.241301	7.87992e-35	1.14535e-33
EVI2A	302.813	-2.82079	0.19987	7.35716e-49	1.6666e-47
TRIB3	1935.64	-2.82082	0.210338	2.3526e-45	4.75511e-44
GAS1	300.996	-2.83318	0.161878	4.8586e-72	1.99768e-70
SLC7A11	365.133	-2.84878	0.310297	4.07044e-25	3.86035e-24
CRACD	82.6708	-2.85342	0.191086	1.96141e-52	4.99972e-51
PCDHGA2	70.2162	-2.88607	0.193784	9.29153e-54	2.43037e-52
MAGED4B	88.1986	-2.88709	0.447816	6.17097e-13	2.84847e-12
PCDHGA6	62.844	-2.88854	0.218557	1.23279e-43	2.38339e-42
RUNX2	195.771	-2.90877	0.181158	5.1923e-63	1.76098e-61
PCDHGB4	238.06	-2.93505	0.171818	5.40826e-70	2.13591e-68
SLC6A9	387.414	-2.9626	0.15372	1.10393e-85	5.71284e-84
PLXDC2	170.204	-2.9818	0.422316	2.31061e-17	1.46083e-16
CCN4	225.548	-3.00114	0.369415	6.06949e-19	4.18555e-18
CHAC1	211.467	-3.04789	0.202636	8.46271e-55	2.26793e-53
CNKSR2	44.0914	-3.06298	0.233581	1.30812e-42	2.45012e-41
IGFBP3	13230.6	-3.10004	0.300371	1.50499e-30	1.83441e-29
KCNG1	233.985	-3.1338	0.160029	2.19443e-88	1.17618e-86
SFRP2	944.308	-3.1565	0.206681	6.11293e-56	1.71878e-54
COL5A1	31373.5	-3.18091	0.161098	1.52597e-90	8.28996e-89
SLC7A5	2300.08	-3.23289	0.194039	3.42117e-68	1.30811e-66
LAMA2	1941.03	-3.24985	0.220585	3.46219e-54	9.13562e-53
DACT1	235.392	-3.26038	0.429178	1.79332e-18	1.21094e-17
PCDHGB2	70.337	-3.26512	0.274251	3.37153e-37	5.34019e-36
PCDHGA7	79.6861	-3.27672	0.210854	1.05688e-59	3.27032e-58
LRRC17	182.358	-3.28281	0.225738	7.12674e-51	1.72856e-49
LRP4	77.9248	-3.30409	0.192741	5.61126e-71	2.25314e-69
SGCD	527.658	-3.3057	0.138206	1.97423e-129	1.50972e-127
RASSF2	291.903	-3.31112	0.296315	5.50142e-34	7.72516e-33
PTPRD	797.715	-3.3433	0.241373	1.00126e-49	2.32068e-48
KCNJ12	81.4632	-3.36819	0.240938	4.82765e-48	1.06742e-46
MAGED4	150.903	-3.41991	0.503476	6.61216e-16	3.78748e-15
PDGFD	169.254	-3.43174	0.210583	1.73694e-63	5.99244e-62
MEGF6	490.66	-3.43651	0.246448	4.89005e-49	1.11193e-47
DEPTOR	174.723	-3.45944	0.224256	4.69498e-58	1.40219e-56
GALNT13	123.191	-3.4612	0.201823	1.60428e-70	6.3778e-69
PRSS12	77.2276	-3.46601	0.17824	1.01545e-86	5.37068e-85
ITIH5	2061.02	-3.48208	0.332893	6.79621e-30	8.04688e-29
VLDLR	285.871	-3.51397	0.211065	3.5578e-65	1.2675e-63
PCDHGA4	155.943	-3.54182	0.250425	3.74751e-51	9.16346e-50
COL1A1	362824	-3.54558	0.145816	8.42979e-136	6.93206e-134
KIF26B	167.992	-3.56302	0.26765	3.62281e-45	7.27348e-44
ITGA10	85.7084	-3.58969	0.192369	2.57156e-80	1.22032e-78
G0S2	674.844	-3.66096	0.293179	5.68488e-41	1.01416e-39
COL15A1	4411.85	-3.69358	0.2479	4.05998e-54	1.06895e-52
ADM2	460.439	-3.73143	0.239062	9.65427e-62	3.1497e-60
PTX3	20238.7	-3.7356	0.277454	7.91932e-50	1.84979e-48
OGN	108.874	-3.78801	0.283086	3.32074e-45	6.67819e-44
PSG5	530.214	-3.90982	0.230312	4.99833e-72	2.04812e-70
DIRAS1	246.346	-3.91172	0.219195	1.97599e-77	8.98625e-76
GREM2	182.05	-3.92604	0.293611	5.38383e-45	1.0791e-43
COL21A1	186.806	-3.94567	0.294058	4.99308e-44	9.73164e-43
SFRP4	6049.25	-4.00617	0.197248	1.65967e-97	9.86434e-96
PDE1A	205.551	-4.03772	0.197987	7.41751e-96	4.30216e-94
UNC5B	1460.33	-4.0814	0.198354	9.52749e-98	5.71935e-96
ELN	7725.14	-4.16934	0.335061	3.42043e-43	6.53913e-42
SPON1	774.798	-4.17438	0.364804	9.13325e-41	1.6221e-39
PLAT	3406.88	-4.24657	0.302818	5.76105e-57	1.65472e-55
PAPPA2	525.021	-4.31382	0.232079	5.56396e-85	2.80676e-83
CEMIP	6932.87	-4.46491	0.288887	3.62059e-62	1.18444e-60
CSMD2	125.581	-4.74204	0.197537	5.78835e-131	4.48354e-129
NRG1	294.691	-5.09302	0.279483	3.59562e-84	1.80623e-82
PRELP	311.411	-5.6747	0.409931	4.92998e-52	1.24609e-50
