# Supplementary material for: Effect of Constant Inflammation on In Vitro Expanded Adipose-derived Mesenchymal Stromal Cells
Source: Stem Cell Rev Rep. 2025 Jun 5;21(6):1695–709. doi: 10.1007/s12015-025-10906-8 (PMC12356719; doi:10.1007/s12015-025-10906-8)
Supplement: Supplementary file 7 — Supplementary file7 (XLSX 38 KB) [file 12015_2025_10906_MOESM7_ESM.xlsx]

## Sheet: Sheet1
gene_name	baseMean	log2FoldChange	lfcSE	pvalue	padj
ADGRF5	505.478	3.97463	0.516373	7.63441e-22	7.05067e-20
TINAGL1	422.396	3.35429	0.440687	2.41905e-20	1.98925e-18
ACTG2	279.595	3.18601	0.503159	2.13761e-14	7.87244e-13
ACP5	298.704	3.02706	0.228924	1.77432e-42	9.68297e-40
EFS	97.366	2.60443	0.210855	5.05601e-38	2.09319e-35
SFRP1	1073.87	2.40296	0.294883	5.12215e-18	3.02939e-16
HLA-DPB1	3533.38	2.33204	0.135305	7.91116e-69	4.74907e-65
MCAM	552.535	2.29	0.477601	1.06373e-10	2.11443e-09
CD74	34863	2.22742	0.196742	2.78792e-31	6.9733e-29
CXCL5	1226.35	2.19343	0.561582	4.61822e-07	4.21005e-06
HLA-DRB5	2012.97	2.13035	0.194623	1.77122e-29	3.79736e-27
HLA-DRB1	8684.86	2.05728	0.249251	6.08428e-18	3.58078e-16
CP	240.877	2.05385	0.207938	1.66037e-25	2.43103e-23
KYNU	543.975	2.04777	0.253259	5.06123e-18	3.00817e-16
TUBA4A	272.87	1.96514	0.151231	1.19902e-40	6.25891e-38
ADGRG1	207.643	1.93945	0.414466	3.11881e-09	4.50053e-08
LIN7A	63.4419	1.92982	0.321749	8.62701e-12	2.06738e-10
CXCL1	195.595	1.85037	0.466508	4.59858e-07	4.19533e-06
CLIC6	127.238	1.84245	0.314893	5.29236e-12	1.31826e-10
MDK	2920.42	1.83882	0.142819	9.98512e-40	4.99506e-37
LGI4	178.558	1.82832	0.238726	3.99324e-16	1.88011e-14
HLA-DPA1	8169.93	1.82449	0.172518	1.78096e-27	3.34097e-25
KIF17	89.9428	1.77241	0.295553	4.7842e-12	1.20166e-10
CHCHD10	80.9643	1.75363	0.186111	8.9545e-23	9.4305e-21
ADRA2A	46.9757	1.74701	0.313374	2.93656e-10	5.31771e-09
PYHIN1	90.3505	1.72168	0.260418	5.92834e-13	1.71922e-11
HLA-DRA	11650	1.71941	0.212641	2.45745e-17	1.34722e-15
SLC17A9	79.2072	1.70639	0.259254	7.35603e-13	2.09778e-11
C11orf96	277.283	1.68492	0.296875	2.44745e-10	4.49986e-09
HLA-DMA	1972.32	1.68029	0.131884	1.23103e-38	5.6845e-36
ABCC2	126.965	1.66895	0.191792	1.1563e-19	8.84239e-18
TCF21	121.405	1.64364	0.20212	1.28602e-18	8.25664e-17
IGFBP7	2563.79	1.64261	0.4359	4.03535e-07	3.72108e-06
HCAR1	28.9687	1.64258	0.312816	1.19079e-09	1.89559e-08
GUCY1A1	90.9036	1.622	0.238703	1.32831e-13	4.20784e-12
ABCG2	339.053	1.6088	0.193615	1.89061e-18	1.18222e-16
PLIN4	60.3966	1.60455	0.500882	5.99144e-06	4.21354e-05
TGFB2	105.835	1.59799	0.428442	9.27665e-07	7.90458e-06
TNFRSF10C	57.6924	1.59723	0.207021	2.19066e-16	1.06482e-14
RCAN2	144.129	1.58748	0.290147	6.62975e-10	1.12425e-08
THRB	464.258	1.57457	0.134394	2.46582e-33	7.40115e-31
RENBP	211.389	1.54376	0.162251	3.31093e-23	3.71505e-21
IL7R	980.71	1.54177	0.344322	3.49261e-08	4.07902e-07
APOE	2373.31	1.50913	0.51678	9.013e-06	6.06559e-05
IRAG1	312.954	1.49251	0.305728	1.7379e-08	2.14663e-07
KIAA0040	93.3109	1.47236	0.322628	6.09905e-08	6.82434e-07
HLA-DOA	3541.97	1.44542	0.146398	1.48936e-24	2.00913e-22
PRXL2A	165.646	1.44005	0.205101	2.23293e-14	8.19835e-13
POU2F2	474.929	1.42933	0.200015	3.17913e-14	1.14277e-12
FCHO1	24.9555	1.40408	0.189309	2.56854e-15	1.08203e-13
APOC1	49.196	1.36115	0.422002	8.33315e-06	5.65242e-05
ANK3	34.4017	1.34323	0.280259	3.76977e-08	4.37716e-07
PGF	142.021	1.32992	0.299615	2.16959e-07	2.12464e-06
UCP2	31.6258	1.28697	0.180116	4.08273e-14	1.43761e-12
LMOD1	611.046	1.27683	0.313096	4.83341e-07	4.39954e-06
SLC40A1	195.931	1.27418	0.298405	5.18548e-07	4.69155e-06
HLA-B	63774.5	1.26841	0.0930494	1.08986e-43	6.88674e-41
IFI6	20154.6	1.25386	0.122146	3.06705e-26	4.97607e-24
EPHB2	151.762	1.2528	0.268541	4.09363e-08	4.70768e-07
PTPRN2	67.4477	1.23833	0.155932	6.84177e-17	3.52542e-15
DTX4	113.918	1.19989	0.300092	8.60003e-07	7.38569e-06
APCDD1	238.927	1.19492	0.301941	1.80129e-06	1.4406e-05
TGM2	9100.86	1.192	0.222681	1.69487e-09	2.60121e-08
ECHDC3	48.5509	1.17636	0.250352	3.99274e-08	4.60488e-07
HLA-C	35094.5	1.17569	0.075834	1.08568e-55	2.60694e-52
CEND1	42.5187	1.17286	0.229765	8.1725e-09	1.08061e-07
CHST7	115.086	1.1674	0.150236	2.14052e-16	1.04894e-14
MYLK	2343.9	1.16722	0.249367	1.8512e-08	2.2772e-07
PDE4B	92.2362	1.1649	0.166833	1.27251e-13	4.06323e-12
ENPEP	240.331	1.15498	0.158011	1.10184e-14	4.1211e-13
RRAD	117.988	1.15465	0.393003	5.50871e-05	0.000300489
BNC1	102.665	1.13775	0.254636	8.85441e-08	9.53417e-07
SYNGR2	206.431	1.1325	0.201177	2.55141e-10	4.66244e-09
IL17RE	58.7473	1.12833	0.196371	2.423e-10	4.46174e-09
DKK3	1672.19	1.1279	0.115154	1.18509e-24	1.61684e-22
MAOA	51.5281	1.12273	0.233229	4.01711e-08	4.62855e-07
SCPEP1	4756.15	1.11519	0.0778849	1.08217e-47	9.99421e-45
PIR	121.163	1.11293	0.111684	9.33767e-25	1.2886e-22
STXBP2	183.646	1.10422	0.127298	2.28084e-19	1.66974e-17
EDNRB	550.07	1.10218	0.172075	5.03832e-12	1.26021e-10
HLA-A	44699.9	1.09309	0.0727743	2.07755e-52	3.11788e-49
DDIT4L	277.185	1.08439	0.198652	1.32016e-09	2.07459e-08
LIF	590.445	1.07611	0.320707	2.55369e-05	0.000153914
NEURL1B	133.934	1.07058	0.358072	6.24098e-05	0.000335855
IL36B	49.8003	1.06043	0.332135	2.22638e-05	0.000135616
DUSP4	30.926	1.06009	0.243465	4.93723e-07	4.48219e-06
OMG	192.964	1.05354	0.250704	1.06571e-06	8.97886e-06
GDF5	148.712	1.04847	0.209961	2.88792e-08	3.45342e-07
NQO1	2583.63	1.04124	0.169494	2.72917e-11	6.09041e-10
RGS9	77.3741	1.04098	0.20971	3.62567e-08	4.22209e-07
LIMCH1	178.16	1.02956	0.283933	7.05203e-06	4.8659e-05
GPRASP3	79.8705	1.02556	0.127731	3.11586e-17	1.68509e-15
PEG10	1987.71	1.02312	0.183761	9.96463e-10	1.61451e-08
CCDC102B	26.8876	1.0222	0.272732	3.69328e-06	2.74731e-05
NDRG4	91.3249	1.01764	0.240431	1.15142e-06	9.59999e-06
CILP	123.475	1.01075	0.26235	2.96737e-06	2.26055e-05
QPRT	499.087	1.00607	0.224713	2.00449e-07	1.9791e-06
KIAA1671	301.965	1.00053	0.177539	5.48527e-10	9.40802e-09
PRSS53	27.5026	-1.00906	0.202713	3.30287e-08	3.87248e-07
SLC4A3	141.885	-1.01275	0.116346	1.57803e-19	1.18412e-17
PTK7	1823.33	-1.01939	0.152581	8.61906e-13	2.40652e-11
PSG1	35.1405	-1.02109	0.270103	7.15614e-06	4.93207e-05
CCDC3	70.8924	-1.02117	0.269125	3.13869e-06	2.37299e-05
ARL4C	1500.92	-1.02149	0.133614	7.37697e-16	3.31715e-14
ADGRD1	3457.35	-1.02318	0.258435	2.2678e-06	1.77492e-05
THBS2	21275.5	-1.03218	0.184002	8.12001e-10	1.34804e-08
GAS1	300.996	-1.03402	0.163584	1.43292e-11	3.31477e-10
SLC29A4	45.151	-1.03491	0.133702	4.68394e-16	2.17967e-14
FOXC2	71.3442	-1.03548	0.263817	2.66514e-06	2.05905e-05
PLXDC1	193.625	-1.03806	0.345758	4.54532e-05	0.000254055
ALDH1L2	3107.87	-1.03877	0.122463	1.98596e-19	1.47182e-17
FBN1	39582.3	-1.04229	0.116633	1.68259e-20	1.41267e-18
ADAMTSL1	4209.33	-1.04721	0.184551	3.0036e-10	5.42274e-09
PCDHB2	108.408	-1.05969	0.17884	7.69069e-11	1.57837e-09
FAM9C	43.3598	-1.06329	0.259321	1.30325e-06	1.0776e-05
DUSP2	57.7206	-1.06474	0.243069	5.28345e-07	4.76941e-06
GATA6	386.462	-1.06666	0.19675	2.37784e-09	3.51148e-08
CHRD	524.2	-1.07517	0.188372	3.06375e-10	5.51476e-09
JDP2	928.637	-1.07772	0.101742	1.0006e-27	1.90687e-25
ALPL	4264.12	-1.08073	0.196871	4.22837e-10	7.46556e-09
SULT4A1	27.8784	-1.08236	0.187757	2.49266e-10	4.57598e-09
FAM167A	330.088	-1.08334	0.192704	8.28425e-10	1.3681e-08
COL11A1	293.158	-1.08448	0.845958	0.000498073	0.00207634
SMAGP	189.287	-1.08724	0.141351	9.47798e-16	4.16823e-14
LRRC17	182.358	-1.09021	0.237744	1.33302e-07	1.3773e-06
CNKSR2	44.0914	-1.09313	0.242973	3.98141e-07	3.67699e-06
G0S2	674.844	-1.0934	0.310759	7.87069e-06	5.37517e-05
PTPRN	391.435	-1.09457	0.175273	1.67307e-11	3.83337e-10
ARHGEF4	66.2229	-1.09703	0.189058	2.09311e-10	3.93269e-09
NLRP10	31.7214	-1.10463	0.238197	1.57223e-07	1.60239e-06
SERPINF1	7796.73	-1.10685	0.159935	1.34941e-13	4.25265e-12
FGF5	370.511	-1.10725	0.174274	8.47364e-12	2.03469e-10
APCDD1L	356.172	-1.10801	0.198236	6.87392e-10	1.16237e-08
THSD4	3803.88	-1.1092	0.114801	9.05909e-24	1.1486e-21
FOXD1	162.223	-1.10936	0.243943	2.04497e-07	2.01245e-06
BAIAP2L2	241.726	-1.11265	0.137441	1.05525e-17	6.03301e-16
APLN	367.238	-1.11416	0.266406	1.11518e-06	9.35115e-06
MLPH	88.7498	-1.12042	0.307114	5.68257e-06	4.02033e-05
FLT1	55.5291	-1.12752	0.323263	8.10661e-06	5.52059e-05
GPC3	206.666	-1.12905	0.332768	1.26897e-05	8.19983e-05
MECOM	27.1219	-1.13298	0.243736	1.51854e-07	1.5503e-06
CA12	3624.97	-1.13569	0.154737	2.14741e-15	9.17503e-14
LRATD1	182.36	-1.13642	0.269019	3.44223e-07	3.23376e-06
DDIT4	2409.5	-1.13653	0.141903	3.73451e-17	2.01061e-15
THBS3	503.705	-1.13964	0.12188	2.44358e-22	2.48624e-20
THY1	13986.4	-1.14598	0.180676	1.56083e-12	4.17358e-11
CYP19A1	140.224	-1.1508	0.241925	7.11633e-08	7.83122e-07
EVA1C	39.1846	-1.15871	0.266472	2.53373e-07	2.44534e-06
TOX2	236.855	-1.1642	0.163421	4.00831e-14	1.41958e-12
SLC6A17	68.2154	-1.16623	0.176588	1.94877e-12	5.15351e-11
NCAM2	492.948	-1.1674	0.247262	3.2312e-08	3.79575e-07
SHC3	140.919	-1.17676	0.209391	5.92229e-10	1.01431e-08
MATN3	92.354	-1.17699	0.197297	4.38989e-11	9.42844e-10
CDC42EP5	127.382	-1.17916	0.164734	3.11339e-14	1.1225e-12
ADAMTSL5	88.6966	-1.18293	0.131351	6.876e-21	5.93908e-19
CLEC11A	571.664	-1.18407	0.116502	9.7619e-26	1.48356e-23
DHRS3	1385.57	-1.18929	0.214401	4.9626e-10	8.63493e-09
ADGRG6	182.629	-1.18978	0.17192	1.87476e-13	5.83118e-12
BRSK1	36.4437	-1.19152	0.149382	5.39221e-17	2.83942e-15
SHISAL1	149.86	-1.19912	0.197984	1.97792e-11	4.51461e-10
SGCD	527.658	-1.20139	0.140357	4.39958e-19	3.00122e-17
PROSER2	82.3051	-1.20423	0.172221	4.89491e-14	1.71336e-12
ERICH2	50.3849	-1.21386	0.17666	2.53435e-13	7.68367e-12
GUCY1A2	526.486	-1.22078	0.238037	3.81938e-09	5.39476e-08
KBTBD11	66.2289	-1.22419	0.179387	4.96135e-13	1.45638e-11
EFEMP1	12875.8	-1.2243	0.128691	5.93174e-23	6.35861e-21
REEP6	87.6765	-1.22617	0.137604	2.39009e-20	1.97899e-18
EPHB1	80.5299	-1.22695	0.309679	1.13221e-06	9.46613e-06
CMKLR2	997.867	-1.22707	0.118249	1.0272e-26	1.86858e-24
COL1A2	361555	-1.22827	0.111105	3.90143e-30	9.0078e-28
COL3A1	129930	-1.22999	0.144186	3.61657e-19	2.49543e-17
CRYM	18.07	-1.2383	0.184702	6.99466e-13	1.99947e-11
HEPH	611.023	-1.23989	0.114213	3.93024e-29	8.13559e-27
CDH11	7135.43	-1.25243	0.155766	1.94936e-17	1.08856e-15
CCN4	225.548	-1.25254	0.407011	2.58329e-05	0.000155308
PCDHGC5	100.963	-1.25388	0.239279	2.16551e-09	3.24179e-08
LUM	3670.73	-1.25404	0.225019	4.76755e-10	8.30758e-09
BCAT1	3510.32	-1.2542	0.0719691	1.13524e-69	1.36296e-65
GLT8D2	207.585	-1.26001	0.125011	7.77656e-26	1.21254e-23
PTPRH	371.731	-1.26193	0.132581	2.71962e-23	3.1396e-21
RDH10	824.773	-1.27423	0.122977	1.63853e-26	2.73226e-24
ADAMTS10	112.697	-1.28017	0.235224	9.88021e-10	1.603e-08
TMEM200A	1232.36	-1.28231	0.213745	3.10921e-11	6.83684e-10
IL18R1	54.6342	-1.28606	0.244878	5.06867e-09	7.0248e-08
PKIA	168.567	-1.29041	0.248033	1.52663e-09	2.37111e-08
CCDC80	41647.7	-1.30173	0.112979	1.14409e-32	3.1944e-30
PTPRB	246.527	-1.30266	0.17617	5.3601e-15	2.13091e-13
ATF5	3011.69	-1.30702	0.167727	5.5624e-17	2.91625e-15
TENM4	229.638	-1.30985	0.232401	5.18516e-10	8.95862e-09
IL33	3073.27	-1.31404	0.260108	8.04147e-09	1.0668e-07
COL13A1	120.476	-1.32271	0.230457	2.24549e-10	4.19274e-09
AGT	177.267	-1.32621	0.272166	1.73727e-08	2.14663e-07
PLCE1	128.978	-1.32868	0.238475	5.18594e-10	8.95862e-09
GJA1	8173.77	-1.32907	0.129856	2.26217e-26	3.7205e-24
LIMS2	358.569	-1.33401	0.183	6.33211e-15	2.47633e-13
MFAP5	6953.53	-1.3446	0.281622	1.73778e-08	2.14663e-07
CSTA	34.4003	-1.34866	0.20122	5.79837e-13	1.6856e-11
CRACD	82.6708	-1.35142	0.197271	2.38418e-13	7.28357e-12
SERPINB2	2563.46	-1.35286	0.482602	5.06051e-05	0.000279083
FBLN2	26303.5	-1.35605	0.259119	1.58415e-09	2.44537e-08
MARCHF4	1081.84	-1.3562	0.131623	1.58841e-26	2.68598e-24
GRIN2A	132.558	-1.36468	0.279402	2.59915e-08	3.13307e-07
PCOLCE2	573.704	-1.37134	0.355166	8.64207e-07	7.41119e-06
SEMA3B	38.3425	-1.39473	0.187607	4.41336e-15	1.76623e-13
GREM2	182.05	-1.39895	0.300492	1.00094e-07	1.05973e-06
DSP	718.444	-1.40855	0.209363	7.98987e-13	2.25708e-11
WNK4	65.936	-1.41049	0.260857	2.11473e-09	3.18163e-08
SLC12A8	233.693	-1.41288	0.207998	6.09511e-14	2.0908e-12
KIF26B	167.992	-1.42544	0.280907	3.23389e-09	4.65541e-08
BGN	3190.49	-1.4288	0.432221	4.10694e-06	3.00842e-05
C3	4592.79	-1.43299	0.247507	2.07648e-10	3.91053e-09
IGFBP3	13230.6	-1.4344	0.312206	1.48224e-08	1.86343e-07
HOMER2	84.0586	-1.43707	0.096319	8.41109e-52	1.00984e-48
TRIB3	1935.64	-1.44255	0.218144	9.20461e-14	3.02769e-12
DEPTOR	174.723	-1.44773	0.225805	3.83036e-12	9.68155e-11
CLCA2	64.1004	-1.45236	0.218288	6.49664e-13	1.87949e-11
SLC6A8	539.085	-1.45448	0.121062	4.55892e-35	1.60983e-32
PCK2	1371.15	-1.45525	0.159193	3.61088e-22	3.55346e-20
ROR2	623.446	-1.45776	0.287405	2.15999e-09	3.23756e-08
LOX	46965.8	-1.4582	0.109068	5.9301e-43	3.39032e-40
CBS	957.896	-1.45935	0.118573	1.04697e-36	4.18999e-34
LIPG	145.04	-1.46617	0.44206	4.15577e-06	3.04233e-05
PCDH1	99.9085	-1.47042	0.240325	2.15261e-11	4.87627e-10
RPS6KA2	2234.83	-1.47122	0.189241	1.65687e-16	8.28847e-15
PCDHGB5	554.081	-1.47599	0.134352	5.04129e-30	1.14199e-27
FNDC1	164.657	-1.48623	0.348976	1.71265e-07	1.72646e-06
TNFAIP8L3	226.279	-1.48891	0.154435	2.3687e-23	2.7881e-21
LRP4	77.9248	-1.50372	0.194988	3.1555e-16	1.51539e-14
RAB3B	850.117	-1.50404	0.171981	3.46056e-20	2.80726e-18
SYBU	160.988	-1.52037	0.160954	8.64757e-23	9.18785e-21
ASIC1	115.684	-1.53105	0.102078	2.6343e-52	3.51416e-49
SEMA7A	3420.83	-1.53571	0.195073	9.43458e-17	4.79964e-15
PCDHAC2	113.424	-1.54035	0.288789	5.10383e-10	8.855e-09
SBSN	1392.26	-1.54255	0.25821	8.87718e-11	1.78525e-09
FMOD	1989.25	-1.58557	0.17261	7.02588e-22	6.53897e-20
PXDN	11050.6	-1.58623	0.192714	2.852e-19	2.02617e-17
CFI	253.561	-1.59005	0.166927	2.91377e-23	3.33169e-21
ELFN1	456.698	-1.60626	0.301692	4.51312e-10	7.91015e-09
SLIT3	10055.2	-1.62042	0.177967	4.39561e-22	4.25595e-20
PTGFRN	1865.57	-1.62717	0.151563	2.74609e-29	5.78414e-27
PHGDH	3323.86	-1.63109	0.118963	1.34484e-44	9.49774e-42
SPOCK1	4332.9	-1.63452	0.133817	1.6831e-36	6.5185e-34
MMP24	54.2235	-1.63516	0.144612	2.26435e-31	5.90996e-29
IL20RB	272.756	-1.63882	0.162354	8.04506e-26	1.23832e-23
DMKN	1577.31	-1.64453	0.284715	1.61709e-10	3.12638e-09
KCTD15	256.071	-1.64517	0.185857	1.59462e-20	1.34824e-18
MGP	65.6452	-1.64844	0.335505	1.58456e-08	1.97963e-07
STEAP4	422.893	-1.65746	0.45654	1.50166e-06	1.22729e-05
SCARA5	1611.09	-1.67589	0.556724	1.45895e-05	9.30223e-05
PODN	4844.36	-1.68129	0.232616	1.6254e-15	7.01964e-14
ITGA11	1953.91	-1.69675	0.325122	4.45393e-10	7.82927e-09
SCN9A	35.7934	-1.70881	0.288577	4.87035e-11	1.0331e-09
PCDHGA2	70.2162	-1.71437	0.19456	4.39827e-20	3.52037e-18
PDE1A	205.551	-1.72614	0.203567	2.45611e-19	1.78716e-17
SYT7	1039.4	-1.72732	0.213342	1.54323e-18	9.80317e-17
COL6A6	81.8907	-1.73343	0.253512	7.88628e-14	2.63007e-12
MYH15	70.3385	-1.73833	0.291891	2.08857e-11	4.74912e-10
SERPINB7	162.836	-1.74765	0.24007	2.42075e-15	1.02336e-13
CDH4	94.4604	-1.76426	0.242303	5.4896e-15	2.17518e-13
CTSH	658.994	-1.76649	0.129576	2.30222e-44	1.53558e-41
ELN	7725.14	-1.76881	0.334478	8.81603e-10	1.44597e-08
DSG2	1202.1	-1.78466	0.218689	3.408e-19	2.36511e-17
ASNS	2099.06	-1.8014	0.159104	8.5004e-33	2.4299e-30
KCNK2	1948.92	-1.80687	0.304012	2.3755e-11	5.34087e-10
FBN2	13526.1	-1.81196	0.153731	4.88533e-34	1.62926e-31
NRG1	294.691	-1.81544	0.283504	9.10828e-13	2.51968e-11
MXRA5	2444.34	-1.83266	0.251588	1.38746e-15	6.07949e-14
EGFL6	240.643	-1.83982	0.370589	1.31966e-08	1.67305e-07
PSAT1	4149.89	-1.85541	0.133929	1.43293e-46	1.22884e-43
LSAMP	174.346	-1.87271	0.242491	7.89722e-17	4.03464e-15
ITM2C	1188.43	-1.88456	0.12431	2.56903e-54	5.14063e-51
SLC7A5	2300.08	-1.88532	0.198099	5.86869e-25	8.19296e-23
SORCS2	206.075	-1.89077	0.209152	5.97502e-22	5.64851e-20
MELTF	891.314	-1.91209	0.21476	2.35176e-21	2.07895e-19
CHAC1	211.467	-1.93265	0.207494	1.96274e-23	2.38027e-21
SHANK2	95.2275	-1.95105	0.212904	4.12775e-22	4.02908e-20
ITGA10	85.7084	-1.9622	0.197506	3.889e-25	5.5585e-23
COL5A1	31373.5	-1.96476	0.16121	3.30181e-36	1.20126e-33
PCDHGA6	62.844	-1.98039	0.218408	1.50437e-21	1.34787e-19
PTX3	20238.7	-2.00542	0.28158	2.8744e-16	1.38595e-14
PCDHGB4	238.06	-2.02184	0.171141	1.90103e-34	6.52106e-32
MAGED4	150.903	-2.03886	0.512783	2.68909e-07	2.57869e-06
PTPRD	797.715	-2.04326	0.243453	4.25358e-20	3.42741e-18
GALNT13	123.191	-2.04444	0.204562	1.02173e-25	1.53336e-23
PRSS12	77.2276	-2.05232	0.182417	4.97952e-31	1.22008e-28
KCNJ12	81.4632	-2.07809	0.248011	1.27561e-19	9.63206e-18
LGI2	369.602	-2.08934	0.261112	4.03382e-18	2.44596e-16
PCDHGA7	79.6861	-2.08996	0.210031	2.24591e-25	3.24872e-23
SFRP2	944.308	-2.10321	0.205729	3.4522e-26	5.52628e-24
COL15A1	4411.85	-2.18831	0.249958	1.12259e-20	9.627e-19
KCNG1	233.985	-2.21375	0.162491	3.20309e-45	2.56376e-42
SLC6A9	387.414	-2.21874	0.156944	3.34036e-49	3.34203e-46
PLXNA4	357.828	-2.23447	0.257376	6.7635e-20	5.23888e-18
COL1A1	362824	-2.24452	0.146312	4.21691e-56	1.2657e-52
LAMA2	1941.03	-2.27555	0.221806	6.302e-28	1.22035e-25
MEGF6	490.66	-2.28542	0.247651	3.81137e-23	4.1981e-21
PLAT	3406.88	-2.29776	0.292187	1.6112e-18	1.01811e-16
CELSR1	46.0129	-2.31351	0.260384	3.64133e-21	3.19108e-19
IGF2	141.348	-2.34779	0.364948	1.09242e-13	3.55436e-12
DIRAS1	246.346	-2.35569	0.219552	1.58922e-29	3.46911e-27
PAPPA2	525.021	-2.40571	0.23216	4.96311e-28	9.76837e-26
PCDHGB2	70.337	-2.45541	0.271544	5.19695e-22	4.95195e-20
COL21A1	186.806	-2.49348	0.296566	4.66557e-19	3.16468e-17
PENK	72.6286	-2.51094	0.244992	2.1486e-27	3.96862e-25
ASPN	423.8	-2.53091	0.172666	2.69088e-51	2.93697e-48
SPON1	774.798	-2.55309	0.346423	7.2998e-17	3.74536e-15
ADM2	460.439	-2.63059	0.242958	5.151e-32	1.40552e-29
PDGFD	169.254	-2.64456	0.214661	1.47277e-38	6.31501e-36
VLDLR	285.871	-2.6639	0.211947	1.44639e-38	6.31501e-36
UNC5B	1460.33	-2.72985	0.204859	5.33667e-45	4.0045e-42
ITIH5	2061.02	-2.78225	0.338943	4.47107e-20	3.55494e-18
PCDHGA4	155.943	-2.80438	0.246995	6.04884e-33	1.77128e-30
CEMIP	6932.87	-2.80771	0.284422	3.50265e-26	5.53326e-24
KLHDC7B	503.557	-2.85571	0.384169	4.31488e-18	2.60324e-16
SFRP4	6049.25	-2.94363	0.196116	6.05559e-54	1.03862e-50
PSG5	530.214	-2.98403	0.232655	5.0491e-43	3.03098e-40
OGN	108.874	-3.24762	0.284495	7.49838e-34	2.30835e-31
CSMD2	125.581	-3.29328	0.199076	1.58549e-63	6.34513e-60
PRELP	311.411	-4.51768	0.415618	5.30373e-34	1.6757e-31
